# Supplementary material for: On the use of approximate entropy and sample entropy with centre of pressure time-series
Source: J Neuroeng Rehabil. 2018 Dec 12;15:116. doi: 10.1186/s12984-018-0465-9 (PMC6291990; doi:10.1186/s12984-018-0465-9)
Supplement: Supplementary file 3 — Dataset. This file contains the approximate entropy and sample entropy values computed from the original COP time-series for the seventy-two combinations of parameter values reported in the manuscript. (CSV 9295 kb) [file 12984_2018_465_MOESM3_ESM.csv]

Trial	m	r	N	ApEn_AP	ApEn_ML	SampEn_AP	SampEn_ML
BDS00001	2	0.1	600	0.556811961	0.655973128	0.52740484	0.652697188
BDS00002	2	0.1	600	0.523734422	0.610706969	0.47659551	0.555105944
BDS00003	2	0.1	600	0.780617193	0.724282065	0.903546221	0.675945282
BDS00004	2	0.1	600	0.749717688	0.563800687	0.863025756	0.508340749
BDS00005	2	0.1	600	0.693858367	0.661959198	0.742946818	0.674951911
BDS00006	2	0.1	600	0.869686154	0.887422143	1.033573622	0.92683968
BDS00007	2	0.1	600	0.721119429	0.657271701	0.79298133	0.63263868
BDS00008	2	0.1	600	0.80293819	0.677280006	1.001265445	0.737079108
BDS00009	2	0.1	600	0.70302002	0.651020177	0.8209003	0.675104042
BDS00010	2	0.1	600	0.737476782	0.622872286	0.800283295	0.578729103
BDS00011	2	0.1	600	0.718887738	0.574874194	0.790436962	0.546847091
BDS00012	2	0.1	600	0.654097526	0.589681996	0.689028356	0.589317831
BDS00013	2	0.1	600	0.551922016	0.873427183	0.488932842	0.964183795
BDS00014	2	0.1	600	0.552818208	0.796104982	0.560204265	0.810322675
BDS00015	2	0.1	600	0.638153575	0.833763244	0.560743818	0.909778865
BDS00016	2	0.1	600	0.640951808	0.888091176	0.648524162	0.931356416
BDS00017	2	0.1	600	0.494265161	0.892864324	0.436842588	0.9425829
BDS00018	2	0.1	600	0.602699748	0.66759193	0.554968123	0.664533559
BDS00019	2	0.1	600	0.568020056	0.488805745	0.550923216	0.429064735
BDS00020	2	0.1	600	0.608551139	0.503484068	0.632564732	0.48519689
BDS00021	2	0.1	600	0.593732645	0.551038901	0.547855772	0.551524108
BDS00022	2	0.1	600	0.632033638	0.593851754	0.659524389	0.595536492
BDS00023	2	0.1	600	0.539394516	0.536062676	0.469054848	0.499308509
BDS00024	2	0.1	600	0.6144731	0.579826443	0.659158085	0.569453316
BDS00025	2	0.1	600	0.67306733	0.665897254	0.682731564	0.723838261
BDS00026	2	0.1	600	0.694670417	0.64564616	0.770115276	0.68431429
BDS00027	2	0.1	600	0.61845124	0.607987317	0.6017287	0.620249563
BDS00028	2	0.1	600	0.571261197	0.59897357	0.446430234	0.645174226
BDS00029	2	0.1	600	0.690902119	0.583047431	0.797825527	0.533080293
BDS00030	2	0.1	600	0.515996677	0.594008066	0.213495887	0.569383832
BDS00031	2	0.1	600	0.773846364	0.603981199	0.878490257	0.633583282
BDS00032	2	0.1	600	0.762545365	0.590567981	0.879333774	0.565012112
BDS00033	2	0.1	600	0.693743943	0.630523977	0.788130941	0.661043265
BDS00034	2	0.1	600	0.74207583	0.63037129	0.853438399	0.624228496
BDS00035	2	0.1	600	0.75856442	0.662934183	0.845275234	0.70063998
BDS00036	2	0.1	600	0.840103549	0.5759044	1.045510037	0.562307417
BDS00037	2	0.1	600	0.483829778	0.578102758	0.414985895	0.55026382
BDS00038	2	0.1	600	0.491099288	0.519992221	0.464523433	0.467477628
BDS00039	2	0.1	600	0.561740716	0.557797491	0.567784766	0.529569953
BDS00040	2	0.1	600	0.542589819	0.527657261	0.522312386	0.53409009
BDS00041	2	0.1	600	0.609848761	0.499743668	0.59435247	0.42106477
BDS00042	2	0.1	600	0.565212168	0.528211107	0.517078732	0.470203609
BDS00043	2	0.1	600	0.58940494	0.486896584	0.573178263	0.442487477
BDS00044	2	0.1	600	0.575122491	0.533070103	0.530904426	0.527135378
BDS00045	2	0.1	600	0.555836956	0.55223187	0.491514486	0.530983257
BDS00046	2	0.1	600	0.445124786	0.531692971	0.380200269	0.49761372
BDS00047	2	0.1	600	0.53577527	0.571549737	0.544045007	0.597328912
BDS00048	2	0.1	600	0.5725393	0.598691582	0.566466163	0.638320547
BDS00049	2	0.1	600	0.568521936	0.612103401	0.541231049	0.588473894
BDS00050	2	0.1	600	0.543602501	0.602359685	0.500789211	0.605806308
BDS00051	2	0.1	600	0.420907804	0.577703435	0.327754262	0.536759645
BDS00052	2	0.1	600	0.591624175	0.64075337	0.600411359	0.692441309
BDS00053	2	0.1	600	0.6084347	0.556146308	0.595557005	0.516313207
BDS00054	2	0.1	600	0.532356677	0.592342582	0.486996098	0.579596791
BDS00055	2	0.1	600	0.339593011	0.652676168	0.276527469	0.680519716
BDS00056	2	0.1	600	0.52288584	0.472215379	0.467106612	0.407805585
BDS00057	2	0.1	600	0.441762483	0.431499851	0.416096482	0.377577894
BDS00058	2	0.1	600	0.54611474	0.614721475	0.485728163	0.610377261
BDS00059	2	0.1	600	0.559615352	0.666197563	0.529402897	0.694797104
BDS00060	2	0.1	600	0.563855002	0.599324499	0.516551941	0.598543788
BDS00061	2	0.1	600	0.747630299	0.769783225	0.806188341	0.837828935
BDS00062	2	0.1	600	0.762155794	0.695443046	0.839481721	0.683471491
BDS00063	2	0.1	600	0.890856329	0.726396251	1.10949505	0.725564318
BDS00064	2	0.1	600	0.797391757	0.741084805	0.878918937	0.810787237
BDS00065	2	0.1	600	0.755770627	0.795098969	0.861110932	0.922630726
BDS00066	2	0.1	600	0.799466108	0.708043181	0.862812971	0.776934217
BDS00067	2	0.1	600	0.798960868	0.802810401	0.867109572	0.950458355
BDS00068	2	0.1	600	0.635788799	0.655871688	0.61751183	0.626213493
BDS00069	2	0.1	600	0.619299264	0.735500368	0.595982274	0.892852799
BDS00070	2	0.1	600	0.729276522	0.801096422	0.778039938	0.806166702
BDS00071	2	0.1	600	0.628341542	0.867754147	0.593079104	1.037295735
BDS00072	2	0.1	600	0.69351772	0.647025126	0.702354089	0.610952975
BDS00073	2	0.1	600	0.431347709	0.660663803	0.366264512	0.654640837
BDS00074	2	0.1	600	0.494719303	0.813759185	0.433640111	0.90360829
BDS00075	2	0.1	600	0.6438797	0.777547771	0.605154985	0.828311218
BDS00076	2	0.1	600	0.65748963	0.734447906	0.673087278	0.776223211
BDS00077	2	0.1	600	0.656365135	0.600914934	0.695300158	0.572564176
BDS00078	2	0.1	600	0.621055852	0.764062537	0.618813867	0.867689223
BDS00079	2	0.1	600	0.538525313	0.658550907	0.503212811	0.739468703
BDS00080	2	0.1	600	0.731390328	0.50385106	0.746054378	0.454693039
BDS00081	2	0.1	600	0.590708738	0.57351049	0.55882871	0.540437141
BDS00082	2	0.1	600	0.450287018	0.770630849	0.395641656	0.850048708
BDS00083	2	0.1	600	0.460417445	0.720349947	0.403186474	0.771710839
BDS00084	2	0.1	600	0.524779858	0.609879544	0.463703335	0.598068356
BDS00085	2	0.1	600	0.650409851	0.671776789	0.67117546	0.727416576
BDS00086	2	0.1	600	0.652375802	0.628539487	0.621116622	0.678198376
BDS00087	2	0.1	600	0.611356258	0.680200921	0.619385799	0.737491104
BDS00088	2	0.1	600	0.723480208	0.670792176	0.839458292	0.780972232
BDS00089	2	0.1	600	0.618220471	0.688342471	0.566403695	0.739254526
BDS00090	2	0.1	600	0.653170662	0.724469786	0.668582452	0.736390067
BDS00091	2	0.1	600	0.714748573	0.669148099	0.810898454	0.742165079
BDS00092	2	0.1	600	0.661612919	0.66490287	0.672650461	0.729619492
BDS00093	2	0.1	600	0.72490045	0.658280152	0.85521105	0.699734241
BDS00094	2	0.1	600	0.690251201	0.797177308	0.825846926	0.974285296
BDS00095	2	0.1	600	0.680559909	0.688517474	0.705527755	0.762279877
BDS00096	2	0.1	600	0.631865162	0.741703755	0.647608175	0.817618195
BDS00097	2	0.1	600	0.538533962	0.673903355	0.497409756	0.668324782
BDS00098	2	0.1	600	0.509844657	0.741664325	0.426525682	0.803820607
BDS00099	2	0.1	600	0.702642299	0.631240465	0.761040853	0.566110238
BDS00100	2	0.1	600	0.660882676	0.552737601	0.715352147	0.497726871
BDS00101	2	0.1	600	0.67321793	0.475141214	0.756843548	0.363637098
BDS00102	2	0.1	600	0.679059898	0.570338516	0.739825304	0.558489463
BDS00103	2	0.1	600	0.593521656	0.615038503	0.555319179	0.653248588
BDS00104	2	0.1	600	0.57507751	0.596519837	0.556842735	0.615238885
BDS00105	2	0.1	600	0.580652896	0.602080135	0.519599856	0.627868729
BDS00106	2	0.1	600	0.579058843	0.595936287	0.541208404	0.620259951
BDS00107	2	0.1	600	0.641458776	0.58193181	0.661272384	0.579343271
BDS00108	2	0.1	600	0.595463838	0.593279332	0.580945956	0.641959555
BDS00109	2	0.1	600	0.638140508	0.840833157	0.644363299	0.935722632
BDS00110	2	0.1	600	0.714356487	0.813587562	0.706318964	0.849392433
BDS00111	2	0.1	600	0.617623751	0.712837461	0.588177332	0.759064904
BDS00112	2	0.1	600	0.582164679	0.61579148	0.537026676	0.611340682
BDS00113	2	0.1	600	0.59365782	0.624238764	0.59009852	0.643015879
BDS00114	2	0.1	600	0.581581741	0.60823374	0.548728419	0.633829333
BDS00115	2	0.1	600	0.812318849	0.842944318	0.909131498	0.92789624
BDS00116	2	0.1	600	0.796283005	0.757744337	0.916389892	0.811958195
BDS00117	2	0.1	600	0.422373186	0.57023911	0.343846113	0.547329711
BDS00118	2	0.1	600	0.583753915	0.55908185	0.564282585	0.467257225
BDS00119	2	0.1	600	0.522624769	0.572734087	0.507529047	0.575558904
BDS00120	2	0.1	600	0.564868918	0.623437749	0.540322351	0.613431114
BDS00121	2	0.1	600	0.53635234	0.61975523	0.499781832	0.675607298
BDS00122	2	0.1	600	0.612434276	0.632341768	0.596833216	0.690958534
BDS00123	2	0.1	600	0.561164039	0.748117231	0.499074189	0.791454262
BDS00124	2	0.1	600	0.681753412	0.610374515	0.73548586	0.642402688
BDS00125	2	0.1	600	0.612910428	0.604711398	0.649155253	0.645838272
BDS00126	2	0.1	600	0.626694366	0.630987963	0.613596033	0.672052083
BDS00127	2	0.1	600	0.690999651	0.68467353	0.754697718	0.770260824
BDS00128	2	0.1	600	0.711978511	0.6145215	0.770368247	0.565115649
BDS00129	2	0.1	600	0.655726781	0.784995769	0.704675694	0.958197237
BDS00130	2	0.1	600	0.68718419	0.642160306	0.769014549	0.65969278
BDS00131	2	0.1	600	0.661795042	0.654032838	0.690158823	0.642960656
BDS00132	2	0.1	600	0.621155987	0.609751019	0.634066159	0.63715336
BDS00133	2	0.1	600	0.635872063	0.657492533	0.672382052	0.72133397
BDS00134	2	0.1	600	0.668173173	0.625549085	0.714381665	0.672777601
BDS00135	2	0.1	600	0.749595517	0.615897274	0.829059161	0.635029563
BDS00136	2	0.1	600	0.625229216	0.637306456	0.632616094	0.628282324
BDS00137	2	0.1	600	0.50318397	0.587280105	0.442586786	0.581705471
BDS00138	2	0.1	600	0.560824134	0.582945423	0.519289825	0.620336329
BDS00139	2	0.1	600	0.526653976	0.564841493	0.477851868	0.539750087
BDS00140	2	0.1	600	0.577742285	0.489274656	0.542259937	0.441102357
BDS00141	2	0.1	600	0.571339013	0.455466322	0.565454127	0.400348236
BDS00142	2	0.1	600	0.568889356	0.587357625	0.544178711	0.568991683
BDS00143	2	0.1	600	0.581019455	0.58961497	0.570883971	0.59924372
BDS00144	2	0.1	600	0.639306311	0.55439418	0.660352995	0.51352432
BDS00145	2	0.1	600	0.690732774	0.49416981	0.793064978	0.414478469
BDS00146	2	0.1	600	0.627051137	0.411568308	0.630931591	0.362768874
BDS00147	2	0.1	600	0.692991177	0.605582293	0.745816131	0.609062784
BDS00148	2	0.1	600	0.791214187	0.686762191	0.911165672	0.747014987
BDS00149	2	0.1	600	0.754337813	0.712232485	0.893057058	0.734763713
BDS00150	2	0.1	600	0.724973265	0.711624219	0.852681453	0.756131567
BDS00151	2	0.1	600	0.754188241	0.698565815	0.85302107	0.755699668
BDS00152	2	0.1	600	0.752174689	0.75884995	0.844766104	0.844151761
BDS00153	2	0.1	600	0.76460091	0.822812127	0.907459953	0.947004291
BDS00154	2	0.1	600	0.693704885	0.545337247	0.739582487	0.513121334
BDS00155	2	0.1	600	0.723284568	0.635971739	0.856090584	0.599162889
BDS00156	2	0.1	600	0.679347396	0.502488347	0.749309798	0.452376856
BDS00157	2	0.1	600	0.703135599	0.7003682	0.715149662	0.835539316
BDS00158	2	0.1	600	0.846431785	0.730874418	1.004196217	0.818407768
BDS00159	2	0.1	600	0.694563641	0.748071625	0.712557841	0.948307789
BDS00160	2	0.1	600	0.754018146	0.558883084	0.852360825	0.508043097
BDS00161	2	0.1	600	0.635548335	0.69192759	0.639266935	0.724104842
BDS00162	2	0.1	600	0.788300519	0.657025489	0.91385347	0.689685654
BDS00163	2	0.1	600	0.721261704	0.664443226	0.800783385	0.666414627
BDS00164	2	0.1	600	0.761477786	0.581545829	0.885161081	0.583285382
BDS00165	2	0.1	600	0.792794211	0.659133307	0.887752986	0.648874322
BDS00166	2	0.1	600	0.781623135	0.724689408	0.933733947	0.790130022
BDS00167	2	0.1	600	0.807399158	0.691611187	0.978762589	0.724474298
BDS00168	2	0.1	600	0.700750564	0.616560334	0.735928924	0.599334233
BDS00169	2	0.1	600	0.588950368	0.661011547	0.537241299	0.704919054
BDS00170	2	0.1	600	0.549563541	0.604790111	0.478224946	0.596045476
BDS00171	2	0.1	600	0.498243204	0.640026612	0.412350306	0.642596852
BDS00172	2	0.1	600	0.616184298	0.646646531	0.538827131	0.621620882
BDS00173	2	0.1	600	0.482358602	0.612155831	0.387450028	0.586607452
BDS00174	2	0.1	600	0.548344049	0.623344646	0.485658004	0.619358459
BDS00175	2	0.1	600	0.513013474	0.548090567	0.449379231	0.483256644
BDS00176	2	0.1	600	0.539932381	0.565074692	0.508319063	0.510946835
BDS00177	2	0.1	600	0.601132648	0.57746355	0.548123894	0.521008403
BDS00178	2	0.1	600	0.535290245	0.571378401	0.535591534	0.489638921
BDS00179	2	0.1	600	0.588730517	0.565803596	0.567471717	0.523907266
BDS00180	2	0.1	600	0.547499807	0.54951465	0.514129447	0.499258679
BDS00181	2	0.1	600	0.531859864	0.573724371	0.483428377	0.540680577
BDS00182	2	0.1	600	0.510927833	0.587436536	0.474957741	0.589365789
BDS00183	2	0.1	600	0.534705434	0.501904568	0.484773086	0.43900895
BDS00184	2	0.1	600	0.650544815	0.517954855	0.677310184	0.482678698
BDS00185	2	0.1	600	0.506303292	0.608601961	0.467918268	0.624343791
BDS00186	2	0.1	600	0.572227255	0.548266599	0.551225309	0.542506885
BDS00187	2	0.1	600	0.284526309	0.57601433	0.242158725	0.594486914
BDS00188	2	0.1	600	0.546504674	0.517352591	0.506490258	0.456921999
BDS00189	2	0.1	600	0.538325095	0.402387092	0.483725547	0.311775222
BDS00190	2	0.1	600	0.565347293	0.489837629	0.513045413	0.42537782
BDS00191	2	0.1	600	0.604405945	0.524429967	0.639057268	0.449115445
BDS00192	2	0.1	600	0.572282802	0.57117157	0.528775424	0.505502133
BDS00193	2	0.1	600	0.595362953	0.624917408	0.612459781	0.708182013
BDS00194	2	0.1	600	0.562507781	0.649795119	0.574556469	0.739467488
BDS00195	2	0.1	600	0.541519568	0.621212767	0.49868768	0.626429435
BDS00196	2	0.1	600	0.598787499	0.529521686	0.621618288	0.463848249
BDS00197	2	0.1	600	0.393588727	0.588476749	0.294505083	0.58108775
BDS00198	2	0.1	600	0.626715002	0.479051499	0.634338931	0.444868076
BDS00199	2	0.1	600	0.52259512	0.588730777	0.478844268	0.589390791
BDS00200	2	0.1	600	0.555152409	0.479020554	0.51933829	0.429155704
BDS00201	2	0.1	600	0.351267422	0.569555809	0.299261478	0.542616882
BDS00202	2	0.1	600	0.54100226	0.473637964	0.513167321	0.411680355
BDS00203	2	0.1	600	0.599050577	0.563884311	0.616997594	0.504440173
BDS00204	2	0.1	600	0.548581323	0.571192496	0.522136844	0.511654285
BDS00205	2	0.1	600	0.711971776	0.66302908	0.810284582	0.733383307
BDS00206	2	0.1	600	0.615653805	0.611524685	0.630047089	0.623370213
BDS00207	2	0.1	600	0.635296626	0.599231613	0.626187045	0.601839815
BDS00208	2	0.1	600	0.484330519	0.641410412	0.421893668	0.629602966
BDS00209	2	0.1	600	0.620831306	0.579423011	0.612447298	0.575694011
BDS00210	2	0.1	600	0.602924139	0.655197557	0.551268755	0.691247994
BDS00211	2	0.1	600	0.596990331	0.372708074	0.570207117	0.304863488
BDS00212	2	0.1	600	0.656824046	0.572016921	0.66540051	0.559397759
BDS00213	2	0.1	600	0.402823211	0.679201915	0.333918734	0.729317687
BDS00214	2	0.1	600	0.614369418	0.659573054	0.598866567	0.74397701
BDS00215	2	0.1	600	0.368226441	0.652123288	0.292590943	0.655536877
BDS00216	2	0.1	600	0.530295676	0.598184146	0.451422672	0.59692019
BDS00217	2	0.1	600	0.608994721	0.801778369	0.598334346	0.846581001
BDS00218	2	0.1	600	0.574531846	0.777068186	0.543000902	0.862181539
BDS00219	2	0.1	600	0.710362548	0.895876134	0.734753294	1.018127835
BDS00220	2	0.1	600	0.690258639	0.671346187	0.702762293	0.739995534
BDS00221	2	0.1	600	0.611411346	0.59293595	0.622123976	0.588718094
BDS00222	2	0.1	600	0.550494294	0.679530962	0.491781661	0.724363823
BDS00223	2	0.1	600	0.734194963	0.732827873	0.768266386	0.76050138
BDS00224	2	0.1	600	0.432657358	0.789134118	0.371333435	0.854942559
BDS00225	2	0.1	600	0.595652632	0.737713529	0.593234173	0.801850153
BDS00226	2	0.1	600	0.548667576	0.647551452	0.498890495	0.635090048
BDS00227	2	0.1	600	0.638792227	0.598458396	0.636406103	0.621702082
BDS00228	2	0.1	600	0.612053186	0.556589969	0.573304103	0.528633938
BDS00229	2	0.1	600	0.774381869	0.796474189	0.85771085	0.871036483
BDS00230	2	0.1	600	0.726933558	0.85632097	0.72536	1.061260112
BDS00231	2	0.1	600	0.897196114	0.843157567	1.054029287	0.968372273
BDS00232	2	0.1	600	0.903798696	0.763107034	1.153485862	0.896706113
BDS00233	2	0.1	600	0.869917525	0.799274328	1.075752669	0.908160381
BDS00234	2	0.1	600	0.740137626	0.71373741	0.75740661	0.821163344
BDS00235	2	0.1	600	0.759390177	0.739436716	0.916918857	0.827757405
BDS00236	2	0.1	600	0.812105251	0.729369407	0.981509698	0.792528105
BDS00237	2	0.1	600	0.767433747	0.679889574	0.830291389	0.722075313
BDS00238	2	0.1	600	0.888268219	0.785783799	1.163084798	0.914406115
BDS00239	2	0.1	600	0.757066553	0.845029035	0.813091879	1.032654704
BDS00240	2	0.1	600	0.732810495	0.718234822	0.860913089	0.793643305
BDS00241	2	0.1	600	0.562148173	0.603030574	0.510774085	0.59379074
BDS00242	2	0.1	600	0.600905031	0.528616111	0.571758663	0.474616034
BDS00243	2	0.1	600	0.59705831	0.593185237	0.539918643	0.60172916
BDS00244	2	0.1	600	0.652496493	0.282380669	0.681476589	0.238370577
BDS00245	2	0.1	600	0.439258297	0.574047796	0.363354817	0.56704963
BDS00246	2	0.1	600	0.557154306	0.52930057	0.522092414	0.45053396
BDS00247	2	0.1	600	0.550078387	0.588795647	0.491875877	0.557428567
BDS00248	2	0.1	600	0.495228555	0.546423103	0.423311959	0.495806235
BDS00249	2	0.1	600	0.600851768	0.580813777	0.623981961	0.571618278
BDS00250	2	0.1	600	0.676529272	0.670586456	0.707966372	0.674934582
BDS00251	2	0.1	600	0.469364338	0.404308913	0.398810518	0.330375401
BDS00252	2	0.1	600	0.459069314	0.516419859	0.440220889	0.495749816
BDS00253	2	0.1	600	0.683488514	0.703337827	0.754406615	0.804005962
BDS00254	2	0.1	600	0.635229216	0.716295892	0.627944276	0.790021817
BDS00255	2	0.1	600	0.696157299	0.723664777	0.784135407	0.822695498
BDS00256	2	0.1	600	0.742439973	0.67067063	0.757859733	0.727690495
BDS00257	2	0.1	600	0.671260288	0.631895826	0.708364462	0.625446803
BDS00258	2	0.1	600	0.721721165	0.629941539	0.816278024	0.629387966
BDS00259	2	0.1	600	0.783397048	0.751183075	0.932054081	0.866590765
BDS00260	2	0.1	600	0.710667127	0.711830574	0.745834162	0.785970645
BDS00261	2	0.1	600	0.665849671	0.643121854	0.671691312	0.701357916
BDS00262	2	0.1	600	0.811564346	0.762114245	0.966007757	0.914885901
BDS00263	2	0.1	600	0.71290248	0.731538751	0.732775621	0.819779778
BDS00264	2	0.1	600	0.734122373	0.561502626	0.804755406	0.492535216
BDS00265	2	0.1	600	0.576104473	0.568957215	0.546849365	0.563928751
BDS00266	2	0.1	600	0.54940778	0.551890615	0.492496977	0.550860282
BDS00267	2	0.1	600	0.604146427	0.536218898	0.615285341	0.455567347
BDS00268	2	0.1	600	0.584786694	0.576845645	0.569638226	0.537074292
BDS00269	2	0.1	600	0.507564576	0.582266167	0.403980552	0.561606612
BDS00270	2	0.1	600	0.613812686	0.560953523	0.611804944	0.512340219
BDS00271	2	0.1	600	0.600241991	0.59228105	0.537981667	0.580747446
BDS00272	2	0.1	600	0.630589634	0.530029187	0.617630456	0.502046475
BDS00273	2	0.1	600	0.622879873	0.599010857	0.624574161	0.578903135
BDS00274	2	0.1	600	0.626651002	0.661598924	0.62483995	0.714379337
BDS00275	2	0.1	600	0.640450926	0.607897985	0.663177331	0.637580802
BDS00276	2	0.1	600	0.658712	0.607121743	0.69391515	0.625583447
BDS00277	2	0.1	600	0.659131783	0.708179657	0.672103822	0.832293293
BDS00278	2	0.1	600	0.659005219	0.599871001	0.703142837	0.642572512
BDS00279	2	0.1	600	0.568322705	0.623248898	0.578739059	0.643056111
BDS00280	2	0.1	600	0.500720318	0.61265763	0.443599779	0.611568612
BDS00281	2	0.1	600	0.517134454	0.602518791	0.443567972	0.607715376
BDS00282	2	0.1	600	0.550128072	0.61816826	0.484860003	0.6400071
BDS00283	2	0.1	600	0.602249553	0.604362146	0.598766957	0.656236897
BDS00284	2	0.1	600	0.50656419	0.678701146	0.442308933	0.706806301
BDS00285	2	0.1	600	0.469642282	0.620779536	0.425262793	0.63019516
BDS00286	2	0.1	600	0.710311728	0.632425592	0.788152612	0.680996157
BDS00287	2	0.1	600	0.695220964	0.632610617	0.728565408	0.666874742
BDS00288	2	0.1	600	0.562750637	0.634839952	0.559901334	0.620782668
BDS00289	2	0.1	600	0.678868379	0.622454778	0.767563498	0.592561629
BDS00290	2	0.1	600	0.558679395	0.670717781	0.463349497	0.689560435
BDS00291	2	0.1	600	0.5611383	0.655873247	0.539495549	0.697397707
BDS00292	2	0.1	600	0.595758779	0.710685743	0.594231345	0.703310813
BDS00293	2	0.1	600	0.58357347	0.682497308	0.571156698	0.691117807
BDS00294	2	0.1	600	0.609147405	0.611217362	0.59116649	0.626312306
BDS00295	2	0.1	600	0.62325851	0.65810781	0.636650453	0.746621838
BDS00296	2	0.1	600	0.683352151	0.70640499	0.74905279	0.730773333
BDS00297	2	0.1	600	0.640298108	0.658190653	0.651350275	0.709644641
BDS00298	2	0.1	600	0.654048532	0.59380137	0.789532059	0.545633688
BDS00299	2	0.1	600	0.590078593	0.61423253	0.629126767	0.590442083
BDS00300	2	0.1	600	0.629146657	0.68059521	0.590720358	0.692565012
BDS00301	2	0.1	600	0.613486469	0.671397241	0.618230506	0.702756238
BDS00302	2	0.1	600	0.594565724	0.768242822	0.602002521	0.883103589
BDS00303	2	0.1	600	0.633029731	0.717860987	0.599638232	0.790181808
BDS00304	2	0.1	600	0.685463337	0.662332936	0.730373659	0.625136607
BDS00305	2	0.1	600	0.778158707	0.645891854	0.867040256	0.623179384
BDS00306	2	0.1	600	0.706016076	0.736761502	0.685146943	0.749718398
BDS00307	2	0.1	600	0.626908585	0.604670551	0.629605091	0.587672658
BDS00308	2	0.1	600	0.62744381	0.627295981	0.639149625	0.622502089
BDS00309	2	0.1	600	0.628087724	0.636292563	0.602679756	0.674058521
BDS00310	2	0.1	600	0.59685391	0.583115638	0.55849059	0.531506339
BDS00311	2	0.1	600	0.592220412	0.44660599	0.562238029	0.378239902
BDS00312	2	0.1	600	0.579744225	0.556189693	0.525995409	0.484296643
BDS00313	2	0.1	600	0.568736298	0.569911804	0.53537921	0.541198549
BDS00314	2	0.1	600	0.331548458	0.655440933	0.306491429	0.63891788
BDS00315	2	0.1	600	0.585585214	0.764070388	0.555380197	0.792153924
BDS00316	2	0.1	600	0.511556551	0.60121502	0.445996827	0.595051726
BDS00317	2	0.1	600	0.563510167	0.604240867	0.530116361	0.65176283
BDS00318	2	0.1	600	0.615903722	0.600044107	0.621929254	0.62347139
BDS00319	2	0.1	600	0.463057999	0.670583751	0.395041661	0.68824764
BDS00320	2	0.1	600	0.656692828	0.681477317	0.61979768	0.716537523
BDS00321	2	0.1	600	0.553479206	0.620696268	0.501140976	0.63581273
BDS00322	2	0.1	600	0.58966886	0.640820929	0.56949884	0.656998078
BDS00323	2	0.1	600	0.577315509	0.614091767	0.564817589	0.672500576
BDS00324	2	0.1	600	0.604851261	0.605957172	0.575172022	0.646658788
BDS00325	2	0.1	600	0.887418768	0.74608845	1.057221348	0.787063238
BDS00326	2	0.1	600	0.838447011	0.702619365	0.877373021	0.762411161
BDS00327	2	0.1	600	0.661041371	0.612431469	0.674649539	0.60219432
BDS00328	2	0.1	600	0.724398505	0.611315165	0.821623861	0.588882136
BDS00329	2	0.1	600	0.640742915	0.577780295	0.675970993	0.477721276
BDS00330	2	0.1	600	0.76043536	0.553167996	0.848157225	0.509118287
BDS00331	2	0.1	600	0.670400887	0.673019912	0.692341162	0.711117632
BDS00332	2	0.1	600	0.52273371	0.673352949	0.4874212	0.722453057
BDS00333	2	0.1	600	0.643743323	0.653799587	0.652991807	0.656829065
BDS00334	2	0.1	600	0.694725065	0.643922121	0.703163104	0.643496778
BDS00335	2	0.1	600	0.593881028	0.591193317	0.544230996	0.560948501
BDS00336	2	0.1	600	0.645272359	0.53994285	0.640086393	0.502494207
BDS00337	2	0.1	600	0.54386721	0.663290489	0.505670195	0.72762105
BDS00338	2	0.1	600	0.586099168	0.620447811	0.554710704	0.64386292
BDS00339	2	0.1	600	0.595265806	0.607536147	0.629604094	0.594753545
BDS00340	2	0.1	600	0.652691604	0.708736922	0.650022624	0.793266287
BDS00341	2	0.1	600	0.7176893	0.859732546	0.772006097	1.030734644
BDS00342	2	0.1	600	0.670816206	0.579969589	0.720355212	0.503712186
BDS00343	2	0.1	600	0.623067228	0.683304205	0.631685869	0.739462472
BDS00344	2	0.1	600	0.680086084	0.647632839	0.682374701	0.681332249
BDS00345	2	0.1	600	0.551252662	0.59343839	0.550043566	0.577072
BDS00346	2	0.1	600	0.618469272	0.79527567	0.578748911	0.874113814
BDS00347	2	0.1	600	0.519083259	0.969054695	0.479163541	1.11026119
BDS00348	2	0.1	600	0.627044555	0.476040461	0.605454537	0.397837765
BDS00349	2	0.1	600	0.630941625	0.62721617	0.696424699	0.689287453
BDS00350	2	0.1	600	0.607154804	0.668925499	0.633417174	0.746057642
BDS00351	2	0.1	600	0.616242309	0.662842454	0.59625499	0.743589869
BDS00352	2	0.1	600	0.648689697	0.628012048	0.679526913	0.695023236
BDS00353	2	0.1	600	0.641626423	0.645121105	0.678173369	0.705280585
BDS00354	2	0.1	600	0.664441772	0.698951274	0.704352081	0.792507164
BDS00355	2	0.1	600	0.683447321	0.571435342	0.69270901	0.532234335
BDS00356	2	0.1	600	0.615945478	0.655520476	0.640864532	0.706817632
BDS00357	2	0.1	600	0.66880796	0.64672439	0.717979259	0.631968214
BDS00358	2	0.1	600	0.662943209	0.719718501	0.711953086	0.74614806
BDS00359	2	0.1	600	0.637162437	0.638882445	0.66896534	0.691370163
BDS00360	2	0.1	600	0.762857126	0.637236106	0.932963561	0.71256639
BDS00361	2	0.1	600	0.444043295	0.578611072	0.386123693	0.541884417
BDS00362	2	0.1	600	0.5471983	0.566633853	0.485957237	0.526149061
BDS00363	2	0.1	600	0.415222439	0.548974949	0.337728119	0.515349892
BDS00364	2	0.1	600	0.45249272	0.646063781	0.375463304	0.663749891
BDS00365	2	0.1	600	0.531307094	0.570386051	0.461797338	0.56552605
BDS00366	2	0.1	600	0.475011416	0.569718723	0.411421219	0.53361322
BDS00367	2	0.1	600	0.385414403	0.441649843	0.357268671	0.347834993
BDS00368	2	0.1	600	0.351000392	0.536872869	0.27614708	0.458472682
BDS00369	2	0.1	600	0.573792462	0.484990475	0.534631542	0.401821637
BDS00370	2	0.1	600	0.524538661	0.395419817	0.5204116	0.370069892
BDS00371	2	0.1	600	0.433130008	0.480856429	0.375008813	0.416821835
BDS00372	2	0.1	600	0.465545415	0.555767682	0.373538823	0.492559102
BDS00373	2	0.1	600	0.919548771	0.960600665	1.151491032	1.194462162
BDS00374	2	0.1	600	0.9381388	0.859405236	1.194991507	1.021912722
BDS00375	2	0.1	600	0.852681301	0.787004032	1.00775272	0.858512998
BDS00376	2	0.1	600	0.790060197	0.793301247	0.816942978	0.89330467
BDS00377	2	0.1	600	0.903461163	0.695687614	1.080127769	0.764458622
BDS00378	2	0.1	600	0.82960269	0.886108394	0.914602465	1.076694564
BDS00379	2	0.1	600	0.751734742	0.71822955	0.846964651	0.735968018
BDS00380	2	0.1	600	0.713393505	0.768336406	0.777357921	0.836804886
BDS00381	2	0.1	600	0.715055061	0.723469259	0.739120767	0.813981959
BDS00382	2	0.1	600	0.78414169	0.756184101	0.868883665	0.874557798
BDS00383	2	0.1	600	0.876457232	0.757013826	0.951079887	0.835823095
BDS00384	2	0.1	600	0.892713087	0.670515487	1.059397547	0.71345184
BDS00385	2	0.1	600	0.621114817	0.729159794	0.597747923	0.807909293
BDS00386	2	0.1	600	0.625511074	0.646275839	0.573036054	0.730593851
BDS00387	2	0.1	600	0.682062328	0.735031462	0.751033	0.834692395
BDS00388	2	0.1	600	0.569671962	0.583655475	0.554453158	0.550893861
BDS00389	2	0.1	600	0.825511997	0.68934999	0.922609742	0.685370824
BDS00390	2	0.1	600	0.659469784	0.698558465	0.686975923	0.687231345
BDS00391	2	0.1	600	0.683530077	0.604408174	0.718848921	0.541479548
BDS00392	2	0.1	600	0.758733892	0.596410038	0.836906569	0.534081604
BDS00393	2	0.1	600	0.542928368	0.676547194	0.467409725	0.64493162
BDS00394	2	0.1	600	0.542689808	0.685319239	0.489281615	0.731448013
BDS00395	2	0.1	600	0.647555438	0.695060389	0.668616972	0.735912267
BDS00396	2	0.1	600	0.543194195	0.646545926	0.498837704	0.6606605
BDS00397	2	0.1	600	0.690193815	0.729304984	0.649105943	0.74074398
BDS00398	2	0.1	600	0.754290793	0.759651501	0.784595041	0.750106298
BDS00399	2	0.1	600	0.752628675	0.586724754	0.786952095	0.533279549
BDS00400	2	0.1	600	0.716564	0.770844862	0.821249287	0.883879851
BDS00401	2	0.1	600	0.707536586	0.633047774	0.734904726	0.602448066
BDS00402	2	0.1	600	0.745539925	0.629275914	0.839741566	0.677317978
BDS00403	2	0.1	600	0.563531639	0.801720331	0.48325337	0.913439896
BDS00404	2	0.1	600	0.530029835	0.672393026	0.444077819	0.623592015
BDS00405	2	0.1	600	0.5865386	0.61486545	0.520859807	0.602895174
BDS00406	2	0.1	600	0.683447539	0.646324167	0.725404276	0.662315109
BDS00407	2	0.1	600	0.629775631	0.587980056	0.570373925	0.584069577
BDS00408	2	0.1	600	0.617956206	0.623721073	0.612141394	0.620488966
BDS00409	2	0.1	600	0.722580826	0.65002679	0.771786139	0.596258161
BDS00410	2	0.1	600	0.794691139	0.682336782	0.932933622	0.694765754
BDS00411	2	0.1	600	0.833536208	0.795393233	1.010520973	0.923389615
BDS00412	2	0.1	600	0.687100584	0.766365258	0.741878743	0.845385989
BDS00413	2	0.1	600	0.701069164	0.672671945	0.740663115	0.706604212
BDS00414	2	0.1	600	0.775775578	0.681282675	0.850522192	0.701456605
BDS00415	2	0.1	600	0.678485825	0.687279708	0.717295208	0.737383164
BDS00416	2	0.1	600	0.722766758	0.701494621	0.780762472	0.730436521
BDS00417	2	0.1	600	0.768046051	0.699113681	0.915985333	0.731128513
BDS00418	2	0.1	600	0.75790146	0.752874968	0.866259741	0.865897046
BDS00419	2	0.1	600	0.803951427	0.758010129	0.912769251	0.855979256
BDS00420	2	0.1	600	0.752846074	0.74362377	0.8600474	0.856656975
BDS00421	2	0.1	600	0.37795612	0.570666107	0.308884925	0.536721105
BDS00422	2	0.1	600	0.437762451	0.544140577	0.370845732	0.54384823
BDS00423	2	0.1	600	0.527809952	0.528299034	0.442927366	0.517090068
BDS00424	2	0.1	600	0.593956828	0.518739607	0.626618192	0.509129843
BDS00425	2	0.1	600	0.598115317	0.592964049	0.611441929	0.568000148
BDS00426	2	0.1	600	0.564820618	0.539993438	0.495785642	0.523337804
BDS00427	2	0.1	600	0.654558687	0.628052894	0.696408902	0.683263064
BDS00428	2	0.1	600	0.600425002	0.586075214	0.552298813	0.573209068
BDS00429	2	0.1	600	0.591492305	0.66195267	0.564883574	0.666182401
BDS00430	2	0.1	600	0.491470496	0.522336665	0.430024767	0.477357391
BDS00431	2	0.1	600	0.498893022	0.571765594	0.467206553	0.556243418
BDS00432	2	0.1	600	0.463896399	0.565728505	0.39923017	0.519273141
BDS00433	2	0.1	600	0.644354539	0.628998375	0.713666725	0.618010385
BDS00434	2	0.1	600	0.666417621	0.634084579	0.700054861	0.697939775
BDS00435	2	0.1	600	0.598099293	0.634635784	0.616242835	0.699933386
BDS00436	2	0.1	600	0.674461741	0.554006283	0.685376753	0.551215426
BDS00437	2	0.1	600	0.502221949	0.573395149	0.411846386	0.533225301
BDS00438	2	0.1	600	0.636230026	0.574919826	0.682500368	0.52443597
BDS00439	2	0.1	600	0.711063468	0.749566686	0.725121521	0.839370323
BDS00440	2	0.1	600	0.524954739	0.653098404	0.460180817	0.670219869
BDS00441	2	0.1	600	0.65132162	0.654615335	0.655667907	0.659499474
BDS00442	2	0.1	600	0.656965659	0.580684445	0.688918745	0.614263011
BDS00443	2	0.1	600	0.621317489	0.604894136	0.667307146	0.6511109
BDS00444	2	0.1	600	0.664736244	0.651106676	0.682054495	0.69846484
BDS00445	2	0.1	600	0.574126578	0.609312029	0.523958782	0.593271929
BDS00446	2	0.1	600	0.679494279	0.652478226	0.709572867	0.655611693
BDS00447	2	0.1	600	0.650152598	0.522199154	0.615106201	0.500205229
BDS00448	2	0.1	600	0.459547751	0.576691507	0.376799447	0.582871704
BDS00449	2	0.1	600	0.459987206	0.566794781	0.369564948	0.492746181
BDS00450	2	0.1	600	0.564767714	0.646739993	0.549621158	0.68967605
BDS00451	2	0.1	600	0.584333689	0.672090691	0.578631156	0.697648374
BDS00452	2	0.1	600	0.505970412	0.652143178	0.451736456	0.709617461
BDS00453	2	0.1	600	0.601389306	0.629283531	0.624514051	0.635946742
BDS00454	2	0.1	600	0.570773245	0.64158921	0.546848327	0.664573898
BDS00455	2	0.1	600	0.601437665	0.62526915	0.56678573	0.612929506
BDS00456	2	0.1	600	0.57309258	0.565174614	0.548958122	0.550980951
BDS00457	2	0.1	600	0.584109915	0.607880912	0.546399206	0.584187632
BDS00458	2	0.1	600	0.772804754	0.64039816	0.909595539	0.641568361
BDS00459	2	0.1	600	0.625230398	0.592847822	0.611374375	0.571825787
BDS00460	2	0.1	600	0.687298232	0.620211126	0.737776197	0.584101706
BDS00461	2	0.1	600	0.669428935	0.634763752	0.75766051	0.646513982
BDS00462	2	0.1	600	0.68314975	0.623041442	0.783186895	0.636538553
BDS00463	2	0.1	600	0.734974243	0.593546159	0.838162493	0.533988902
BDS00464	2	0.1	600	0.74239084	0.511302933	0.845059112	0.45862208
BDS00465	2	0.1	600	0.717806256	0.4954347	0.799783988	0.441327826
BDS00466	2	0.1	600	0.743633476	0.628007672	0.799697009	0.719059318
BDS00467	2	0.1	600	0.678872324	0.601494953	0.709773887	0.622435283
BDS00468	2	0.1	600	0.711246318	0.626351311	0.778272092	0.646556126
BDS00469	2	0.1	600	0.601183752	0.657020312	0.585317325	0.683508928
BDS00470	2	0.1	600	0.62130301	0.601419372	0.600993712	0.592271143
BDS00471	2	0.1	600	0.575556851	0.611399466	0.560994274	0.674587675
BDS00472	2	0.1	600	0.645726662	0.768445832	0.61733172	0.859721186
BDS00473	2	0.1	600	0.658137417	0.738217635	0.631749916	0.787270028
BDS00474	2	0.1	600	0.5271646	0.716417457	0.46871162	0.759956826
BDS00475	2	0.1	600	0.595806415	0.715542093	0.546056796	0.728360467
BDS00476	2	0.1	600	0.561401855	0.804355471	0.521008272	0.866575399
BDS00477	2	0.1	600	0.532313726	0.6454102	0.50365273	0.659004771
BDS00478	2	0.1	600	0.693197119	0.656781258	0.717255368	0.67467955
BDS00479	2	0.1	600	0.641588971	0.576323463	0.669217524	0.558190978
BDS00480	2	0.1	600	0.64808306	0.622487377	0.66300775	0.684471223
BDS00481	2	0.1	600	0.696905294	0.584981053	0.754200907	0.555126501
BDS00482	2	0.1	600	0.690316426	0.445297387	0.726982528	0.390057208
BDS00483	2	0.1	600	0.732822454	0.593107126	0.82719186	0.558721459
BDS00484	2	0.1	600	0.663107924	0.628489742	0.698095896	0.625801507
BDS00485	2	0.1	600	0.524925027	0.574706119	0.482312804	0.568825092
BDS00486	2	0.1	600	0.696070975	0.595103455	0.752607651	0.613309377
BDS00487	2	0.1	600	0.625677705	0.645311425	0.661897075	0.678848619
BDS00488	2	0.1	600	0.647121474	0.668651636	0.648455395	0.782304984
BDS00489	2	0.1	600	0.587263543	0.654508637	0.578706883	0.656473204
BDS00490	2	0.1	600	0.646186513	0.63725182	0.634692356	0.671297332
BDS00491	2	0.1	600	0.660022859	0.582202883	0.665163021	0.585931111
BDS00492	2	0.1	600	0.649096648	0.672052611	0.685215767	0.693983589
BDS00493	2	0.1	600	0.546456892	0.61415811	0.493692564	0.606730495
BDS00494	2	0.1	600	0.542448658	0.584260553	0.485237382	0.580700251
BDS00495	2	0.1	600	0.577072792	0.649615514	0.547221226	0.629604009
BDS00496	2	0.1	600	0.620489126	0.565933559	0.652047748	0.510483058
BDS00497	2	0.1	600	0.538892073	0.600442776	0.480803768	0.58892734
BDS00498	2	0.1	600	0.536874506	0.592815287	0.501205924	0.607025848
BDS00499	2	0.1	600	0.602321959	0.610755984	0.609550756	0.613352022
BDS00500	2	0.1	600	0.518657968	0.595922766	0.44700344	0.593667888
BDS00501	2	0.1	600	0.535153261	0.559937161	0.438490749	0.560039139
BDS00502	2	0.1	600	0.62537856	0.586457106	0.638173421	0.543746909
BDS00503	2	0.1	600	0.605435513	0.593766676	0.620888295	0.579871134
BDS00504	2	0.1	600	0.515678873	0.590880697	0.469078933	0.544319025
BDS00505	2	0.1	600	0.768253807	0.625691885	0.878324823	0.709392757
BDS00506	2	0.1	600	0.755974539	0.632310533	0.855362931	0.653218416
BDS00507	2	0.1	600	0.726068168	0.64314793	0.809451252	0.659402097
BDS00508	2	0.1	600	0.774108814	0.64472936	0.817644154	0.636027809
BDS00509	2	0.1	600	0.734746766	0.723518674	0.802209325	0.792030148
BDS00510	2	0.1	600	0.777817598	0.704857775	0.893951862	0.757050553
BDS00511	2	0.1	600	0.660480259	0.714131848	0.734577839	0.797468307
BDS00512	2	0.1	600	0.580160089	0.68085745	0.539463717	0.727705758
BDS00513	2	0.1	600	0.667634141	0.579856867	0.700981261	0.575990206
BDS00514	2	0.1	600	0.671984068	0.600769026	0.691503787	0.600957617
BDS00515	2	0.1	600	0.686536892	0.554507936	0.741214041	0.544984891
BDS00516	2	0.1	600	0.689373299	0.490124944	0.718186097	0.448026023
BDS00517	2	0.1	600	0.758377665	0.728732864	0.857443923	0.734110116
BDS00518	2	0.1	600	0.695668665	0.731530403	0.657829779	0.746984832
BDS00519	2	0.1	600	0.721986179	0.736024668	0.749291717	0.75907759
BDS00520	2	0.1	600	0.478828342	0.953848459	0.450559146	1.205610259
BDS00521	2	0.1	600	0.453295983	0.684340234	0.387975234	0.675408356
BDS00522	2	0.1	600	0.532606292	0.763327235	0.469178878	0.805999667
BDS00523	2	0.1	600	0.427268426	0.871936775	0.368076928	0.978626561
BDS00524	2	0.1	600	0.568485106	0.805869075	0.556748565	0.873642858
BDS00525	2	0.1	600	0.589514749	0.708622618	0.540029813	0.71654703
BDS00526	2	0.1	600	0.761659039	0.727702408	0.777263879	0.723531377
BDS00527	2	0.1	600	0.732474243	0.744148405	0.793736722	0.826158562
BDS00528	2	0.1	600	0.674620599	0.651904082	0.63690763	0.657588538
BDS00529	2	0.1	600	0.63929589	0.59759998	0.582585011	0.538044816
BDS00530	2	0.1	600	0.729316163	0.684252473	0.734769926	0.721743273
BDS00531	2	0.1	600	0.592860608	0.628445739	0.583394025	0.645804955
BDS00532	2	0.1	600	0.695458313	0.689156302	0.724356977	0.742725863
BDS00533	2	0.1	600	0.700983226	0.677154477	0.725780888	0.704579734
BDS00534	2	0.1	600	0.705136603	0.61624521	0.738520841	0.627269678
BDS00535	2	0.1	600	0.81081303	0.653214663	0.995320674	0.737425143
BDS00536	2	0.1	600	0.736198314	0.528006372	0.843475875	0.476253514
BDS00537	2	0.1	600	0.87317934	0.654308692	1.070935876	0.743967712
BDS00538	2	0.1	600	0.626475976	0.612523126	0.644466382	0.628596075
BDS00539	2	0.1	600	0.686452613	0.556738442	0.68580601	0.466253279
BDS00540	2	0.1	600	0.653649572	0.623825718	0.651771415	0.630786337
BDS00541	2	0.1	600	0.621204945	0.695317939	0.634789639	0.718227745
BDS00542	2	0.1	600	0.679582644	0.68843628	0.708984526	0.763169379
BDS00543	2	0.1	600	0.642633705	0.629185452	0.679576281	0.593072956
BDS00544	2	0.1	600	0.794819447	0.749882563	0.954680251	0.87282532
BDS00545	2	0.1	600	0.768809032	0.702933083	0.844302446	0.728274039
BDS00546	2	0.1	600	0.769743463	0.690891175	0.817630465	0.736921375
BDS00547	2	0.1	600	0.718699596	0.660983813	0.805993979	0.743405347
BDS00548	2	0.1	600	0.72675915	0.71361949	0.780099463	0.765688031
BDS00549	2	0.1	600	0.721512627	0.664029812	0.79570094	0.747879341
BDS00550	2	0.1	600	0.679411776	0.586959443	0.724415187	0.479553948
BDS00551	2	0.1	600	0.697125407	0.6188993	0.698068132	0.6073565
BDS00552	2	0.1	600	0.725124474	0.731729857	0.802091289	0.816496321
BDS00553	2	0.1	600	0.60003816	0.654378957	0.628014394	0.696534487
BDS00554	2	0.1	600	0.568106901	0.647202264	0.511905592	0.687468166
BDS00555	2	0.1	600	0.610609052	0.604223073	0.64182598	0.613352175
BDS00556	2	0.1	600	0.699331158	0.651090288	0.762203461	0.73178273
BDS00557	2	0.1	600	0.601906641	0.695074807	0.60819845	0.813839278
BDS00558	2	0.1	600	0.615704278	0.599235281	0.633773484	0.655312842
BDS00559	2	0.1	600	0.704769155	0.677487267	0.80067265	0.778436658
BDS00560	2	0.1	600	0.581668431	0.685790993	0.609903531	0.76537095
BDS00561	2	0.1	600	0.5753378	0.600197736	0.552583051	0.598779588
BDS00562	2	0.1	600	0.62925358	0.604339834	0.659652967	0.641242848
BDS00563	2	0.1	600	0.573342453	0.574807383	0.560614422	0.577169338
BDS00564	2	0.1	600	0.547914747	0.612036374	0.52666628	0.629355375
BDS00565	2	0.1	600	0.562124251	0.578394075	0.553228493	0.601427512
BDS00566	2	0.1	600	0.571338544	0.640352515	0.55307683	0.677139597
BDS00567	2	0.1	600	0.574123379	0.581868716	0.557701119	0.595677687
BDS00568	2	0.1	600	0.613088943	0.550293686	0.66530398	0.517779273
BDS00569	2	0.1	600	0.531339723	0.623020391	0.48945921	0.618920789
BDS00570	2	0.1	600	0.692381142	0.600999254	0.758043203	0.543297186
BDS00571	2	0.1	600	0.526419425	0.532131995	0.46140332	0.495230767
BDS00572	2	0.1	600	0.514933301	0.498979473	0.477922229	0.444962137
BDS00573	2	0.1	600	0.574789751	0.552098026	0.539737882	0.526752606
BDS00574	2	0.1	600	0.608897565	0.588406478	0.634362569	0.564534086
BDS00575	2	0.1	600	0.61286728	0.615322957	0.613421118	0.635436486
BDS00576	2	0.1	600	0.688156402	0.594130461	0.700247077	0.600477331
BDS00577	2	0.1	600	0.728265712	0.678545093	0.805552417	0.742154036
BDS00578	2	0.1	600	0.819475649	0.712967029	0.994683744	0.748882438
BDS00579	2	0.1	600	0.76782733	0.654114993	0.849023449	0.639011371
BDS00580	2	0.1	600	0.748971424	0.692209003	0.842665472	0.700919762
BDS00581	2	0.1	600	0.696557248	0.64512393	0.710753796	0.692616524
BDS00582	2	0.1	600	0.702405918	0.65094935	0.741943612	0.693949011
BDS00583	2	0.1	600	0.766315585	0.73741141	0.936355818	0.831703107
BDS00584	2	0.1	600	0.695205368	0.767436246	0.733479138	0.882481438
BDS00585	2	0.1	600	0.72995531	0.590824385	0.798620388	0.577277695
BDS00586	2	0.1	600	0.614427897	0.684053114	0.664930812	0.766802957
BDS00587	2	0.1	600	0.687193744	0.698091403	0.764615007	0.769395916
BDS00588	2	0.1	600	0.632567211	0.696137289	0.674269471	0.787816317
BDS00589	2	0.1	600	0.679868931	0.673985068	0.714921916	0.766427884
BDS00590	2	0.1	600	0.597801879	0.665138531	0.641679218	0.723262905
BDS00591	2	0.1	600	0.659386136	0.641094417	0.682836646	0.656250778
BDS00592	2	0.1	600	0.661977099	0.588146557	0.701598298	0.521391604
BDS00593	2	0.1	600	0.635837145	0.521933007	0.630026852	0.458923968
BDS00594	2	0.1	600	0.636391869	0.527402709	0.657070839	0.467836201
BDS00595	2	0.1	600	0.628583245	0.631785771	0.685135081	0.778634468
BDS00596	2	0.1	600	0.639208462	0.667391262	0.659846584	0.707953735
BDS00597	2	0.1	600	0.591125608	0.525943708	0.598350077	0.478783696
BDS00598	2	0.1	600	0.641437167	0.587027587	0.676691388	0.608152558
BDS00599	2	0.1	600	0.649016847	0.545764355	0.674674854	0.52602139
BDS00600	2	0.1	600	0.605545286	0.55989601	0.619354684	0.535228943
BDS00601	2	0.1	600	0.436969884	0.653738491	0.361155778	0.660598809
BDS00602	2	0.1	600	0.563490621	0.632579016	0.567495465	0.647029712
BDS00603	2	0.1	600	0.536074368	0.551046942	0.479152573	0.565428309
BDS00604	2	0.1	600	0.675664705	0.627252471	0.777750771	0.702979462
BDS00605	2	0.1	600	0.716300099	0.610363477	0.836164742	0.63574766
BDS00606	2	0.1	600	0.603903408	0.613563221	0.628371647	0.600818463
BDS00607	2	0.1	600	0.508123046	0.632502358	0.448209824	0.654828496
BDS00608	2	0.1	600	0.596715171	0.560526218	0.611996005	0.554919791
BDS00609	2	0.1	600	0.427917737	0.563460582	0.353085358	0.585369542
BDS00610	2	0.1	600	0.71379798	0.619362743	0.785469396	0.662234485
BDS00611	2	0.1	600	0.681252938	0.602395677	0.781297745	0.637255827
BDS00612	2	0.1	600	0.713974729	0.632779698	0.813474501	0.659689129
BDS00613	2	0.1	600	0.647305151	0.639642863	0.724623805	0.713117426
BDS00614	2	0.1	600	0.691647471	0.641362261	0.755646778	0.725201569
BDS00615	2	0.1	600	0.706939655	0.593488766	0.831447611	0.623488073
BDS00616	2	0.1	600	0.683449966	0.677567141	0.758307456	0.678923482
BDS00617	2	0.1	600	0.641587332	0.616746716	0.662294175	0.658769255
BDS00618	2	0.1	600	0.731588107	0.589847233	0.822644223	0.596532726
BDS00619	2	0.1	600	0.637384282	0.697510378	0.637759284	0.699116086
BDS00620	2	0.1	600	0.653861956	0.617753952	0.708354079	0.647195061
BDS00621	2	0.1	600	0.583984766	0.621469308	0.558103374	0.597542926
BDS00622	2	0.1	600	0.656568942	0.618020887	0.630110007	0.60235065
BDS00623	2	0.1	600	0.561710279	0.611730412	0.517385249	0.625969702
BDS00624	2	0.1	600	0.527777837	0.700825339	0.482071413	0.734418726
BDS00625	2	0.1	600	0.547397914	0.540823871	0.508983296	0.489417816
BDS00626	2	0.1	600	0.606660768	0.618246553	0.629338865	0.587967546
BDS00627	2	0.1	600	0.567461339	0.555311686	0.546012415	0.539294171
BDS00628	2	0.1	600	0.6283498	0.552812344	0.59590882	0.491880734
BDS00629	2	0.1	600	0.613590797	0.688262233	0.624338032	0.705687259
BDS00630	2	0.1	600	0.571803122	0.52615538	0.554150261	0.483092854
BDS00631	2	0.1	600	0.596119706	0.567379599	0.598510785	0.565511742
BDS00632	2	0.1	600	0.593508567	0.590973699	0.53827897	0.516199586
BDS00633	2	0.1	600	0.600045911	0.539809739	0.5627076	0.50994003
BDS00634	2	0.1	600	0.654949011	0.623583002	0.688527252	0.633417412
BDS00635	2	0.1	600	0.611893933	0.562584871	0.608573543	0.543892323
BDS00636	2	0.1	600	0.534739892	0.551799753	0.494834719	0.558777213
BDS00637	2	0.1	600	0.559570522	0.543823105	0.559516215	0.514415973
BDS00638	2	0.1	600	0.571995607	0.647962775	0.570928871	0.707098153
BDS00639	2	0.1	600	0.468885309	0.713064315	0.422879297	0.740111261
BDS00640	2	0.1	600	0.557912689	0.646983872	0.536759943	0.660735792
BDS00641	2	0.1	600	0.659745267	0.645448124	0.688874537	0.698512711
BDS00642	2	0.1	600	0.590287616	0.600118536	0.591488307	0.594934842
BDS00643	2	0.1	600	0.574604387	0.704679666	0.554429446	0.753838824
BDS00644	2	0.1	600	0.549978423	0.699286932	0.521041113	0.708317277
BDS00645	2	0.1	600	0.510874219	0.582227307	0.48104228	0.552427971
BDS00646	2	0.1	600	0.604214741	0.612395043	0.565801259	0.63896157
BDS00647	2	0.1	600	0.584605066	0.521833104	0.590538197	0.467879295
BDS00648	2	0.1	600	0.635150511	0.623615995	0.674266543	0.633616555
BDS00649	2	0.1	600	0.534680369	0.688338251	0.489033718	0.710381194
BDS00650	2	0.1	600	0.498999401	0.537266352	0.44149154	0.519748703
BDS00651	2	0.1	600	0.463654678	0.468487679	0.399680839	0.404759681
BDS00652	2	0.1	600	0.621789505	0.688865025	0.696321723	0.752956987
BDS00653	2	0.1	600	0.646885351	0.665096046	0.654145805	0.715870962
BDS00654	2	0.1	600	0.621249556	0.600882029	0.650576381	0.608409022
BDS00655	2	0.1	600	0.615949779	0.436714577	0.57304488	0.389404717
BDS00656	2	0.1	600	0.525980519	0.486318406	0.477534443	0.40329064
BDS00657	2	0.1	600	0.484981188	0.555167708	0.425526251	0.555323765
BDS00658	2	0.1	600	0.682679086	0.660379911	0.761344245	0.711438702
BDS00659	2	0.1	600	0.63554973	0.672653345	0.67311113	0.697121345
BDS00660	2	0.1	600	0.631978867	0.661983112	0.593451957	0.672240625
BDS00661	2	0.1	600	0.439509718	0.538632752	0.397909019	0.509257751
BDS00662	2	0.1	600	0.439681508	0.390672981	0.381779339	0.323133135
BDS00663	2	0.1	600	0.5232407	0.310972399	0.508749409	0.247816773
BDS00664	2	0.1	600	0.6443129	0.580014202	0.627086492	0.607905387
BDS00665	2	0.1	600	0.574954333	0.570678549	0.555390589	0.506164061
BDS00666	2	0.1	600	0.623379274	0.559187034	0.597439989	0.509959468
BDS00667	2	0.1	600	0.604204027	0.48983747	0.583794002	0.423100456
BDS00668	2	0.1	600	0.566390885	0.509616716	0.541618678	0.432241927
BDS00669	2	0.1	600	0.546003853	0.527222811	0.523351081	0.521171515
BDS00670	2	0.1	600	0.654999445	0.452891398	0.703565303	0.392482961
BDS00671	2	0.1	600	0.528060631	0.393973239	0.45263035	0.338303954
BDS00672	2	0.1	600	0.57486384	0.294162261	0.584496442	0.246983594
BDS00673	2	0.1	600	0.478503037	0.540247365	0.406576642	0.527307694
BDS00674	2	0.1	600	0.509124118	0.561554234	0.46166743	0.527104726
BDS00675	2	0.1	600	0.549285489	0.52138526	0.479820084	0.437826747
BDS00676	2	0.1	600	0.600376663	0.578720221	0.579089946	0.580766849
BDS00677	2	0.1	600	0.574005226	0.594116235	0.532856424	0.606197525
BDS00678	2	0.1	600	0.598864273	0.582161953	0.591522676	0.556782541
BDS00679	2	0.1	600	0.655517697	0.630985139	0.723672343	0.638593995
BDS00680	2	0.1	600	0.576334977	0.580514317	0.543055048	0.570501077
BDS00681	2	0.1	600	0.575682888	0.665812529	0.53753729	0.715061333
BDS00682	2	0.1	600	0.551147142	0.503005061	0.499608659	0.444274592
BDS00683	2	0.1	600	0.454764335	0.624293591	0.358492031	0.648235438
BDS00684	2	0.1	600	0.549018998	0.591135162	0.507232064	0.579638488
BDS00685	2	0.1	600	0.666525166	0.545420449	0.707839861	0.536468882
BDS00686	2	0.1	600	0.703270985	0.615972146	0.762922883	0.628785267
BDS00687	2	0.1	600	0.752722879	0.638247988	0.783290468	0.681618204
BDS00688	2	0.1	600	0.77395958	0.554426017	0.888740641	0.526349385
BDS00689	2	0.1	600	0.670528445	0.749332587	0.707421448	0.785497661
BDS00690	2	0.1	600	0.706265676	0.72411355	0.820593139	0.761950433
BDS00691	2	0.1	600	0.693158235	0.565423736	0.765030671	0.529492292
BDS00692	2	0.1	600	0.771943827	0.548413354	0.855870418	0.473965071
BDS00693	2	0.1	600	0.71806136	0.690754316	0.782316269	0.745183095
BDS00694	2	0.1	600	0.619563435	0.589225402	0.625021385	0.597824672
BDS00695	2	0.1	600	0.700263142	0.669831626	0.721513603	0.714405056
BDS00696	2	0.1	600	0.579062325	0.549707761	0.542243774	0.540904992
BDS00697	2	0.1	600	0.821030774	0.750313829	0.888710047	0.838624751
BDS00698	2	0.1	600	0.700387278	0.716475476	0.729914704	0.77381915
BDS00699	2	0.1	600	0.928075673	0.727635323	1.130030338	0.772676744
BDS00700	2	0.1	600	0.84744467	0.749877582	0.970170319	0.85345755
BDS00701	2	0.1	600	0.76809796	0.807090944	0.802788907	0.847349832
BDS00702	2	0.1	600	0.910881919	0.812051751	1.161671631	0.906689995
BDS00709	2	0.1	600	0.423628112	0.396217325	0.375685828	0.336003996
BDS00710	2	0.1	600	0.40368673	0.361326592	0.373027522	0.276259368
BDS00711	2	0.1	600	0.450870604	0.501675118	0.351503837	0.457304619
BDS00712	2	0.1	600	0.416313261	0.496254658	0.41104117	0.425099092
BDS00713	2	0.1	600	0.485402554	0.471324314	0.441701408	0.442666099
BDS00714	2	0.1	600	0.540786218	0.515745609	0.526914933	0.453637597
BDS00715	2	0.1	600	0.516818007	0.577921391	0.486447867	0.587130225
BDS00716	2	0.1	600	0.566573143	0.577067201	0.56662019	0.553082415
BDS00717	2	0.1	600	0.564280362	0.556809462	0.531042262	0.550967707
BDS00721	2	0.1	600	0.399234756	0.521229208	0.359123093	0.465861415
BDS00722	2	0.1	600	0.287033254	0.531617766	0.25043172	0.474346513
BDS00723	2	0.1	600	0.285558126	0.397729256	0.224112368	0.309808323
BDS00724	2	0.1	600	0.550640393	0.553530582	0.511737017	0.527740572
BDS00725	2	0.1	600	0.558039735	0.559048608	0.539800347	0.540590574
BDS00726	2	0.1	600	0.498676407	0.538846246	0.467106762	0.485435957
BDS00727	2	0.1	600	0.507882625	0.50753721	0.419925864	0.480997412
BDS00728	2	0.1	600	0.55554003	0.624246709	0.505929942	0.637826233
BDS00729	2	0.1	600	0.554143944	0.54615246	0.500732272	0.514956944
BDS00730	2	0.1	600	0.495256199	0.550421778	0.452623378	0.486418125
BDS00731	2	0.1	600	0.600407927	0.506617226	0.624392791	0.476987251
BDS00732	2	0.1	600	0.512348427	0.570245992	0.494140293	0.537765687
BDS00733	2	0.1	600	0.889365083	0.73893837	1.032224807	0.819577324
BDS00734	2	0.1	600	0.927250345	0.694146168	1.096001847	0.776129797
BDS00735	2	0.1	600	0.872397326	0.744262535	1.069798323	0.832827654
BDS00736	2	0.1	600	0.70713933	0.698811189	0.736763826	0.69453746
BDS00737	2	0.1	600	0.789409319	0.627120084	0.850740355	0.663053102
BDS00738	2	0.1	600	0.697121906	0.71404159	0.720250042	0.737090916
BDS00739	2	0.1	600	0.771664113	0.645611879	0.895011498	0.625533854
BDS00740	2	0.1	600	0.712268438	0.709179098	0.812550709	0.756802501
BDS00741	2	0.1	600	0.741178679	0.675804347	0.768511411	0.752484281
BDS00742	2	0.1	600	0.746115307	0.706709241	0.849963121	0.736055842
BDS00743	2	0.1	600	0.642441396	0.58658158	0.626536146	0.543906112
BDS00744	2	0.1	600	0.786584176	0.674277916	0.860533444	0.715894731
BDS00745	2	0.1	600	0.601240668	0.702636045	0.647462123	0.778599131
BDS00746	2	0.1	600	0.651461623	0.67287288	0.672823719	0.740009154
BDS00747	2	0.1	600	0.647402717	0.647052263	0.687520629	0.64827151
BDS00748	2	0.1	600	0.62577447	0.602343136	0.640465267	0.580632032
BDS00749	2	0.1	600	0.58621561	0.584505279	0.590012801	0.558223594
BDS00750	2	0.1	600	0.515180183	0.637124162	0.480902117	0.678171236
BDS00751	2	0.1	600	0.547209995	0.606130259	0.529084232	0.609483843
BDS00752	2	0.1	600	0.606750776	0.575713741	0.568367503	0.562557772
BDS00753	2	0.1	600	0.469085577	0.580552267	0.386168397	0.549109182
BDS00754	2	0.1	600	0.627590551	0.592301829	0.627689159	0.590613075
BDS00755	2	0.1	600	0.475914227	0.632304536	0.396660661	0.674405409
BDS00756	2	0.1	600	0.54270597	0.560961929	0.45697067	0.518276444
BDS00757	2	0.1	600	0.537709149	0.608003319	0.521341827	0.629799785
BDS00758	2	0.1	600	0.479578722	0.742073251	0.419017171	0.830165782
BDS00759	2	0.1	600	0.517658678	0.684534341	0.463293118	0.725702635
BDS00760	2	0.1	600	0.789113022	0.621381747	0.916112937	0.639241464
BDS00761	2	0.1	600	0.658983375	0.616636013	0.685599493	0.614148436
BDS00762	2	0.1	600	0.742183636	0.515400897	0.826163629	0.483605516
BDS00763	2	0.1	600	0.621570308	0.760735071	0.673386344	0.861800656
BDS00764	2	0.1	600	0.600592263	0.686898949	0.557934067	0.743136298
BDS00765	2	0.1	600	0.561251989	0.638117991	0.537874233	0.66881897
BDS00766	2	0.1	600	0.90866345	0.657782793	1.136683786	0.686949441
BDS00767	2	0.1	600	0.901810214	0.672656299	1.175905264	0.675195292
BDS00768	2	0.1	600	0.839677631	0.606747112	1.038068877	0.587779538
BDS00769	2	0.1	600	0.547350383	0.357483547	0.461334862	0.273244126
BDS00770	2	0.1	600	0.470974591	0.499499125	0.393135634	0.471887316
BDS00771	2	0.1	600	0.59607249	0.410555307	0.483873157	0.356318959
BDS00772	2	0.1	600	0.766936888	0.651539204	0.888719537	0.696785242
BDS00773	2	0.1	600	0.727298676	0.631680792	0.83209849	0.661116212
BDS00774	2	0.1	600	0.656898221	0.650717064	0.714252221	0.65412499
BDS00775	2	0.1	600	0.660184053	0.496883991	0.628164342	0.429856361
BDS00776	2	0.1	600	0.413692176	0.395286287	0.282784107	0.311307747
BDS00777	2	0.1	600	0.512962296	0.50939711	0.423396316	0.466638735
BDS00778	2	0.1	600	0.702065514	0.614202943	0.719001534	0.576587244
BDS00779	2	0.1	600	0.661651549	0.64078943	0.718503159	0.657110056
BDS00780	2	0.1	600	0.647600878	0.501964141	0.655477844	0.433452451
BDS00781	2	0.1	600	0.704400172	0.723308657	0.743006575	0.844000351
BDS00782	2	0.1	600	0.733428465	0.767463786	0.799416819	0.871658684
BDS00783	2	0.1	600	0.718673609	0.803308878	0.753005521	0.903362628
BDS00784	2	0.1	600	0.70159292	0.800884982	0.807580129	0.952909634
BDS00785	2	0.1	600	0.77751843	0.758588755	0.835242604	0.851428055
BDS00786	2	0.1	600	0.675924132	0.694496318	0.67023768	0.732833209
BDS00787	2	0.1	600	0.878067263	0.804308568	1.088809972	0.922405149
BDS00788	2	0.1	600	0.798200538	0.665595709	0.834921334	0.694373761
BDS00789	2	0.1	600	0.892092433	0.796479074	1.059553545	0.922820754
BDS00790	2	0.1	600	0.741484773	0.856187744	0.743204884	1.00909657
BDS00791	2	0.1	600	0.763332568	0.618043172	0.843024606	0.595217265
BDS00792	2	0.1	600	0.693191316	0.71198342	0.705047445	0.767398692
BDS00793	2	0.1	600	0.578344559	0.587432677	0.583973122	0.59025311
BDS00794	2	0.1	600	0.585126761	0.670656234	0.604649843	0.756055923
BDS00795	2	0.1	600	0.545434995	0.644468673	0.479829219	0.669666159
BDS00796	2	0.1	600	0.617479374	0.670921364	0.616686186	0.686675884
BDS00797	2	0.1	600	0.571801253	0.651659536	0.563926093	0.705482772
BDS00798	2	0.1	600	0.597204684	0.566458447	0.59656808	0.56715197
BDS00799	2	0.1	600	0.688783295	0.590310402	0.717607782	0.628708503
BDS00800	2	0.1	600	0.767850714	0.568706479	0.875712397	0.595122011
BDS00801	2	0.1	600	0.674372879	0.582610785	0.750977766	0.573155433
BDS00802	2	0.1	600	0.752425284	0.586119497	0.841156425	0.571456762
BDS00803	2	0.1	600	0.739159835	0.574337924	0.840922591	0.5399974
BDS00804	2	0.1	600	0.706453461	0.576194395	0.758166517	0.547998903
BDS00805	2	0.1	600	0.455964759	0.542284174	0.367952057	0.562896056
BDS00806	2	0.1	600	0.540322856	0.593350657	0.534444781	0.643459704
BDS00807	2	0.1	600	0.397026506	0.572740567	0.322259269	0.558156061
BDS00808	2	0.1	600	0.600132363	0.585548822	0.556608431	0.575443787
BDS00809	2	0.1	600	0.625138053	0.53762955	0.649339533	0.484384776
BDS00810	2	0.1	600	0.631189921	0.570018933	0.665116315	0.545738485
BDS00811	2	0.1	600	0.609230311	0.586596914	0.590852401	0.57596689
BDS00812	2	0.1	600	0.566222174	0.516928359	0.507563678	0.468962748
BDS00813	2	0.1	600	0.53919508	0.587322072	0.500338314	0.578402621
BDS00814	2	0.1	600	0.556946514	0.658470406	0.506387714	0.716261742
BDS00815	2	0.1	600	0.570094408	0.587882473	0.532299291	0.56301425
BDS00816	2	0.1	600	0.590792954	0.595888901	0.582014461	0.587224533
BDS00817	2	0.1	600	0.729906943	0.626631214	0.77010189	0.710629498
BDS00818	2	0.1	600	0.828410492	0.660717435	1.008606074	0.663721369
BDS00819	2	0.1	600	0.689852476	0.684637511	0.735652553	0.738031857
BDS00820	2	0.1	600	0.708659405	0.619862563	0.783237893	0.665321594
BDS00821	2	0.1	600	0.661563243	0.62334444	0.719381245	0.606110188
BDS00822	2	0.1	600	0.652143352	0.667294042	0.674037057	0.676314845
BDS00823	2	0.1	600	0.692344497	0.65243673	0.754062185	0.727516408
BDS00824	2	0.1	600	0.554684538	0.571471077	0.499367831	0.531088596
BDS00825	2	0.1	600	0.58193456	0.596321737	0.560991999	0.565233625
BDS00826	2	0.1	600	0.543658829	0.594009626	0.546161244	0.590526201
BDS00827	2	0.1	600	0.471195774	0.482347234	0.435494556	0.461342147
BDS00828	2	0.1	600	0.587680838	0.397228541	0.565720432	0.355067244
BDS00829	2	0.1	600	0.662101114	0.755923684	0.656502649	0.856518233
BDS00830	2	0.1	600	0.704302439	0.708583712	0.734185401	0.706922141
BDS00831	2	0.1	600	0.506057126	0.616217422	0.456738751	0.606998944
BDS00832	2	0.1	600	0.672096389	0.6763206	0.744278884	0.718895869
BDS00833	2	0.1	600	0.62624857	0.617378568	0.65092746	0.619832346
BDS00834	2	0.1	600	0.638300618	0.620040943	0.676763201	0.685964912
BDS00835	2	0.1	600	0.69751554	0.649934133	0.737491149	0.662846473
BDS00836	2	0.1	600	0.573765691	0.652306526	0.565925025	0.664398541
BDS00837	2	0.1	600	0.697886636	0.652268722	0.756260543	0.713645702
BDS00838	2	0.1	600	0.694929971	0.726248905	0.829154334	0.839225215
BDS00839	2	0.1	600	0.537539673	0.620196152	0.485010695	0.635964377
BDS00840	2	0.1	600	0.567193313	0.646096206	0.541206937	0.600895188
BDS00841	2	0.1	600	0.641676107	0.645855192	0.603133833	0.630477
BDS00842	2	0.1	600	0.732421534	0.692741932	0.830726794	0.683666445
BDS00843	2	0.1	600	0.640903583	0.667637249	0.655701137	0.69844019
BDS00844	2	0.1	600	0.634796795	0.64810875	0.669344418	0.733200946
BDS00845	2	0.1	600	0.663919332	0.634155468	0.732504833	0.706194292
BDS00846	2	0.1	600	0.711927703	0.629285633	0.793334695	0.666078593
BDS00847	2	0.1	600	0.732664247	0.632149364	0.850736937	0.664012977
BDS00848	2	0.1	600	0.680236166	0.585493122	0.805014146	0.608549421
BDS00849	2	0.1	600	0.7251437	0.619583041	0.808703454	0.624654001
BDS00850	2	0.1	600	0.6187941	0.723039024	0.604575838	0.801615585
BDS00851	2	0.1	600	0.709201702	0.595567332	0.800311436	0.584477374
BDS00852	2	0.1	600	0.629195582	0.609579323	0.605720459	0.58083324
BDS00853	2	0.1	600	0.839412397	0.687130972	1.049535522	0.734548968
BDS00854	2	0.1	600	0.855965292	0.754296915	1.076739165	0.910384891
BDS00855	2	0.1	600	0.914274663	0.734729355	1.095037103	0.827778608
BDS00856	2	0.1	600	0.744991024	0.787843671	0.892490035	0.833701082
BDS00857	2	0.1	600	0.829958121	0.748665855	1.028396021	0.823198269
BDS00858	2	0.1	600	0.84374177	0.79392066	0.967042058	0.915639702
BDS00859	2	0.1	600	0.869755636	0.719558083	1.061765245	0.812925607
BDS00860	2	0.1	600	0.785038103	0.733593363	0.881608268	0.871872592
BDS00861	2	0.1	600	0.833719636	0.695651179	0.974732451	0.779520999
BDS00862	2	0.1	600	0.670644579	0.525162706	0.730320447	0.490552322
BDS00863	2	0.1	600	0.714952353	0.679112723	0.829894719	0.724729294
BDS00864	2	0.1	600	0.676178322	0.608386983	0.765897704	0.63909569
BDS00865	2	0.1	600	0.534245745	0.542180538	0.51610607	0.517643356
BDS00866	2	0.1	600	0.776796938	0.557559453	0.875525809	0.518959495
BDS00867	2	0.1	600	0.776151423	0.848168459	0.864163595	0.932807652
BDS00868	2	0.1	600	0.632330618	0.64399116	0.655473844	0.66038014
BDS00869	2	0.1	600	0.63648026	0.542589349	0.605760502	0.49942109
BDS00870	2	0.1	600	0.574216735	0.611459552	0.581097482	0.623793371
BDS00871	2	0.1	600	0.606751151	0.609376031	0.583769308	0.621720712
BDS00872	2	0.1	600	0.618285903	0.628989973	0.601958929	0.647551651
BDS00873	2	0.1	600	0.617603867	0.511901953	0.640004467	0.451054149
BDS00874	2	0.1	600	0.785428901	0.693320058	0.916396206	0.797386968
BDS00875	2	0.1	600	0.692978614	0.637435226	0.714806846	0.673087113
BDS00876	2	0.1	600	0.754367066	0.710920825	0.84043093	0.792904004
BDS00877	2	0.1	600	0.606930694	0.609009651	0.629078325	0.628462377
BDS00878	2	0.1	600	0.68916864	0.507983912	0.763314986	0.448058092
BDS00879	2	0.1	600	0.695519392	0.592908969	0.782073425	0.544217236
BDS00880	2	0.1	600	0.778466242	0.633258685	0.862317118	0.628776256
BDS00881	2	0.1	600	0.714551387	0.65794097	0.794099725	0.725621341
BDS00882	2	0.1	600	0.760434538	0.658417762	0.847629454	0.682428522
BDS00883	2	0.1	600	0.665952013	0.607766135	0.791349347	0.70740433
BDS00884	2	0.1	600	0.601530562	0.560039935	0.628523677	0.570604318
BDS00885	2	0.1	600	0.635125883	0.615058634	0.650646987	0.646244865
BDS00886	2	0.1	600	0.686132525	0.579096437	0.731359555	0.61211173
BDS00887	2	0.1	600	0.714872749	0.667220504	0.771028515	0.734278046
BDS00888	2	0.1	600	0.648790735	0.583133639	0.710509464	0.634245321
BDS00889	2	0.1	600	0.723751204	0.633566931	0.844453872	0.66984815
BDS00890	2	0.1	600	0.793778446	0.578557997	0.959029897	0.55531646
BDS00891	2	0.1	600	0.683263611	0.641020624	0.774419312	0.698484084
BDS00892	2	0.1	600	0.739035967	0.667476965	0.882355536	0.677965436
BDS00893	2	0.1	600	0.648107075	0.595722837	0.696825235	0.590416643
BDS00894	2	0.1	600	0.675213258	0.59418616	0.691170806	0.548860753
BDS00895	2	0.1	600	0.726435183	0.655514158	0.882573939	0.717646417
BDS00896	2	0.1	600	0.698012922	0.627807411	0.739427947	0.686385286
BDS00897	2	0.1	600	0.755598381	0.681994213	0.880200758	0.752864182
BDS00898	2	0.1	600	0.808290912	0.674130145	0.948569849	0.714995277
BDS00899	2	0.1	600	0.689227708	0.622430701	0.705877983	0.661913784
BDS00900	2	0.1	600	0.758693606	0.639916528	0.878338928	0.687071766
BDS00901	2	0.1	600	0.703843788	0.648008002	0.761661655	0.752019572
BDS00902	2	0.1	600	0.766022302	0.672578465	0.892770538	0.745224397
BDS00903	2	0.1	600	0.727991145	0.664044134	0.763797064	0.720427139
BDS00904	2	0.1	600	0.756734754	0.654785017	0.882544326	0.691546365
BDS00905	2	0.1	600	0.578826437	0.743053328	0.500607995	0.830565873
BDS00906	2	0.1	600	0.760827559	0.800997037	0.845945776	0.883127685
BDS00907	2	0.1	600	0.600609931	0.63348776	0.536967521	0.623472942
BDS00908	2	0.1	600	0.804064783	0.644532302	0.88874511	0.630654647
BDS00909	2	0.1	600	0.758344264	0.684565531	0.816456351	0.720675123
BDS00910	2	0.1	600	0.690651025	0.683186938	0.734905381	0.7688903
BDS00911	2	0.1	600	0.669134949	0.713855842	0.739606791	0.767227591
BDS00912	2	0.1	600	0.663118256	0.637272661	0.644549831	0.660971401
BDS00913	2	0.1	600	0.95813321	0.766043036	1.119337002	0.854605068
BDS00914	2	0.1	600	0.832959475	0.809354317	0.92662195	0.927064569
BDS00915	2	0.1	600	0.741717233	0.787275538	0.77542125	0.864459911
BDS00916	2	0.1	600	0.62291457	0.668808318	0.66246866	0.728653823
BDS00917	2	0.1	600	0.695312772	0.648722722	0.782205785	0.678039937
BDS00918	2	0.1	600	0.713096072	0.650762158	0.769622685	0.655243033
BDS00919	2	0.1	600	0.858197981	0.775652607	1.048600917	0.899171757
BDS00920	2	0.1	600	0.580476308	0.733300566	0.538898872	0.858245336
BDS00921	2	0.1	600	0.818989646	0.790499496	0.93289658	0.962792739
BDS00922	2	0.1	600	0.734136057	0.554478017	0.804082543	0.516981542
BDS00923	2	0.1	600	0.710413438	0.61776883	0.768004871	0.640079576
BDS00924	2	0.1	600	0.682136713	0.609984701	0.758155463	0.62435591
BDS00925	2	0.1	600	0.699350285	0.591440678	0.789871489	0.609901141
BDS00926	2	0.1	600	0.747692561	0.585993185	0.890354486	0.582932574
BDS00927	2	0.1	600	0.751825732	0.587562595	0.87664282	0.612688783
BDS00928	2	0.1	600	0.640629023	0.61786	0.661950839	0.638567516
BDS00929	2	0.1	600	0.562218144	0.597245308	0.526804699	0.587006634
BDS00930	2	0.1	600	0.615539159	0.641946973	0.591842941	0.608274052
BDS00931	2	0.1	600	0.558732163	0.511836594	0.533139585	0.505414352
BDS00932	2	0.1	600	0.650891428	0.580470644	0.64886248	0.549076479
BDS00933	2	0.1	600	0.422333153	0.493554241	0.344104197	0.439672713
BDS00934	2	0.1	600	0.740686813	0.619720087	0.869871326	0.660453959
BDS00935	2	0.1	600	0.729659964	0.592562462	0.796044313	0.649594797
BDS00936	2	0.1	600	0.69659768	0.581054613	0.784315387	0.528918405
BDS00937	2	0.1	600	0.631752526	0.626033937	0.663256929	0.649814758
BDS00938	2	0.1	600	0.664917199	0.60555503	0.722980831	0.59408313
BDS00939	2	0.1	600	0.63620744	0.580302948	0.694206029	0.508056069
BDS00940	2	0.1	600	0.650081747	0.707088965	0.707396355	0.810000182
BDS00941	2	0.1	600	0.566752901	0.668476271	0.573690504	0.714380977
BDS00942	2	0.1	600	0.563299901	0.608235643	0.543858219	0.564244701
BDS00943	2	0.1	600	0.624744955	0.597055103	0.634288736	0.551402775
BDS00944	2	0.1	600	0.574941884	0.537818887	0.552633051	0.481162286
BDS00945	2	0.1	600	0.658012427	0.6118619	0.680822387	0.619089522
BDS00946	2	0.1	600	0.632049569	0.545992974	0.662258382	0.552305667
BDS00947	2	0.1	600	0.60175962	0.599073818	0.587598789	0.620753909
BDS00948	2	0.1	600	0.582028552	0.550286597	0.5806847	0.505813667
BDS00949	2	0.1	600	0.570827904	0.558962708	0.533533811	0.585335392
BDS00950	2	0.1	600	0.538260667	0.474820515	0.526247213	0.400177072
BDS00951	2	0.1	600	0.557857962	0.547492301	0.496379723	0.490417119
BDS00952	2	0.1	600	0.565552785	0.615539071	0.541621292	0.566798084
BDS00953	2	0.1	600	0.464539732	0.633279087	0.402945044	0.605425603
BDS00954	2	0.1	600	0.491080841	0.637347849	0.43442961	0.634692265
BDS00955	2	0.1	600	0.427662039	0.645912371	0.373238257	0.592777916
BDS00956	2	0.1	600	0.564990281	0.665525699	0.591167923	0.673655877
BDS00957	2	0.1	600	0.233282588	0.649260355	0.211453436	0.645495519
BDS00958	2	0.1	600	0.543010247	0.648531773	0.474351563	0.668455434
BDS00959	2	0.1	600	0.599733433	0.554554035	0.562374063	0.517998195
BDS00960	2	0.1	600	0.571922672	0.585097477	0.541920484	0.571674326
BDS00961	2	0.1	600	0.743697107	0.573726246	0.835070965	0.527442922
BDS00962	2	0.1	600	0.643245413	0.531145555	0.674666278	0.484612807
BDS00963	2	0.1	600	0.722734586	0.525928835	0.814753962	0.446176976
BDS00964	2	0.1	600	0.646879532	0.499250358	0.692582766	0.460313659
BDS00965	2	0.1	600	0.535121943	0.507968396	0.450296339	0.456965144
BDS00966	2	0.1	600	0.645179792	0.638756545	0.716610896	0.675618679
BDS00967	2	0.1	600	0.625212327	0.552043158	0.687034862	0.679366948
BDS00968	2	0.1	600	0.623892397	0.567183477	0.683843564	0.559342437
BDS00969	2	0.1	600	0.658756829	0.615367456	0.779452476	0.576783742
BDS00970	2	0.1	600	0.565924991	0.619773136	0.587585654	0.620687001
BDS00971	2	0.1	600	0.626124155	0.568175332	0.681963988	0.499454668
BDS00972	2	0.1	600	0.68252494	0.53876266	0.711812292	0.486634508
BDS00973	2	0.1	600	0.666907288	0.55559128	0.748411566	0.496917928
BDS00974	2	0.1	600	0.666907288	0.55559128	0.748411566	0.496917928
BDS00975	2	0.1	600	0.623105372	0.619276215	0.644202626	0.66015597
BDS00976	2	0.1	600	0.604526997	0.423598682	0.641254833	0.395987082
BDS00977	2	0.1	600	0.638100075	0.601951075	0.682058273	0.621679221
BDS00978	2	0.1	600	0.581423686	0.499762778	0.555841703	0.444133704
BDS00979	2	0.1	600	0.591205283	0.588416294	0.643461253	0.55468284
BDS00980	2	0.1	600	0.607024204	0.525973785	0.596436722	0.524636295
BDS00981	2	0.1	600	0.577257553	0.551159167	0.592784919	0.491377621
BDS00982	2	0.1	600	0.607711882	0.50192902	0.721026397	0.445642294
BDS00983	2	0.1	600	0.622699528	0.448005216	0.709126036	0.344700419
BDS00984	2	0.1	600	0.522164569	0.522724273	0.459777374	0.498952883
BDS00985	2	0.1	600	0.605125631	0.568860375	0.647509181	0.570315784
BDS00986	2	0.1	600	0.691267007	0.539754659	0.742650008	0.519972277
BDS00987	2	0.1	600	0.619336515	0.62294817	0.608270486	0.631466543
BDS00988	2	0.1	600	0.627412252	0.579923801	0.651046601	0.547224324
BDS00989	2	0.1	600	0.66089675	0.865160356	0.760595631	0.980690915
BDS00990	2	0.1	600	0.527588484	0.745843845	0.522112537	0.758979073
BDS00991	2	0.1	600	0.62923966	0.605247864	0.666797504	0.593806065
BDS00992	2	0.1	600	0.676737223	0.569487329	0.773362172	0.541783458
BDS00993	2	0.1	600	0.64553726	0.591106183	0.713617752	0.551061826
BDS00994	2	0.1	600	0.642995819	0.554168721	0.677157744	0.521463929
BDS00995	2	0.1	600	0.640509025	0.668341489	0.658737621	0.681820335
BDS00996	2	0.1	600	0.669505942	0.514543814	0.682420499	0.462108769
BDS00997	2	0.1	600	0.76776352	0.677948137	0.849669819	0.669109459
BDS00998	2	0.1	600	0.868028111	0.690667428	1.036410078	0.765789781
BDS00999	2	0.1	600	0.825853734	0.649269648	0.985581177	0.606392745
BDS01000	2	0.1	600	0.904524337	0.582297604	1.043140313	0.546098521
BDS01001	2	0.1	600	0.854919455	0.480796771	0.962111013	0.381065819
BDS01002	2	0.1	600	0.796676858	0.789791224	0.904755858	0.910064252
BDS01003	2	0.1	600	0.730598527	0.678896827	0.816131334	0.701890384
BDS01004	2	0.1	600	0.745629313	0.657794563	0.869638578	0.679984728
BDS01005	2	0.1	600	0.65278925	0.535452282	0.680404087	0.494214189
BDS01006	2	0.1	600	0.526699833	0.690146694	0.445820973	0.735819126
BDS01007	2	0.1	600	0.649732935	0.554918396	0.660466124	0.505901631
BDS01008	2	0.1	600	0.701027558	0.625034208	0.74234022	0.664392437
BDS01009	2	0.1	600	0.854686996	0.754128356	0.996418984	0.789380377
BDS01010	2	0.1	600	0.811866518	0.642125752	0.9393988	0.630840203
BDS01011	2	0.1	600	0.754025309	0.679708364	0.853643211	0.762898007
BDS01012	2	0.1	600	0.764323835	0.661847359	0.824296486	0.702902441
BDS01013	2	0.1	600	0.849376828	0.659959967	1.026831286	0.661026827
BDS01014	2	0.1	600	0.624354109	0.633817564	0.71618457	0.775319267
BDS01015	2	0.1	600	0.715239518	0.638506842	0.901171885	0.796969438
BDS01016	2	0.1	600	0.755299145	0.667732828	0.938396374	0.673849346
BDS01017	2	0.1	600	0.697522069	0.672043619	0.866017038	0.679963252
BDS01018	2	0.1	600	0.688495718	0.669643402	0.880690258	0.79608162
BDS01019	2	0.1	600	0.706299056	0.626473434	0.894272857	0.644686493
BDS01020	2	0.1	600	0.928311485	0.719868927	1.173750747	0.773887542
BDS01021	2	0.1	600	0.573485356	0.518170721	0.571833682	0.458060411
BDS01022	2	0.1	600	0.549364975	0.526482924	0.529489762	0.491798585
BDS01023	2	0.1	600	0.58719279	0.618490101	0.5536735	0.64250669
BDS01024	2	0.1	600	0.562836304	0.550839381	0.556434051	0.476421147
BDS01025	2	0.1	600	0.627651176	0.569000673	0.621200505	0.522225317
BDS01026	2	0.1	600	0.531120555	0.573129262	0.504303642	0.58854336
BDS01033	2	0.1	600	0.886524538	0.730122224	1.084355356	0.754926257
BDS01034	2	0.1	600	0.82296751	0.455876534	0.967826191	0.380761712
BDS01035	2	0.1	600	0.742431224	0.541544763	0.782448539	0.480503342
BDS01036	2	0.1	600	0.82434684	0.663492857	0.958228258	0.681456762
BDS01037	2	0.1	600	0.775770195	0.748398316	0.90956673	0.776773997
BDS01038	2	0.1	600	0.754054088	0.663530858	0.849248241	0.703671508
BDS01039	2	0.1	600	0.762221373	0.707099792	0.87761317	0.73660791
BDS01040	2	0.1	600	0.819964369	0.659350491	0.960406513	0.671410066
BDS01041	2	0.1	600	0.77662866	0.653064147	0.896759945	0.672367459
BDS01042	2	0.1	600	0.78824918	0.669905416	1.050181892	0.824178664
BDS01043	2	0.1	600	0.784798222	0.729965786	1.065423607	0.887951009
BDS01044	2	0.1	600	0.837662748	0.758151673	1.034327392	0.907891951
BDS01045	2	0.1	600	0.573514299	0.635905022	0.526289853	0.624160892
BDS01046	2	0.1	600	0.596746981	0.71888264	0.589052216	0.729319543
BDS01047	2	0.1	600	0.625024525	0.349692138	0.631994667	0.298532292
BDS01048	2	0.1	600	0.607996232	0.391770036	0.621203185	0.332790821
BDS01049	2	0.1	600	0.560613559	0.594719348	0.546374132	0.570826137
BDS01050	2	0.1	600	0.510641484	0.381610794	0.488357144	0.335047832
BDS01051	2	0.1	600	0.649594926	0.536589208	0.684529303	0.44716045
BDS01052	2	0.1	600	0.602392203	0.575545154	0.626235349	0.585908249
BDS01053	2	0.1	600	0.629442229	0.575383968	0.67304361	0.564883067
BDS01054	2	0.1	600	0.607262797	0.549399852	0.599035925	0.493103537
BDS01055	2	0.1	600	0.588112948	0.501749811	0.558546947	0.468774806
BDS01056	2	0.1	600	0.589250127	0.524735254	0.588859662	0.469108828
BDS01057	2	0.1	600	0.665137633	0.662229981	0.696048742	0.682664611
BDS01058	2	0.1	600	0.56688294	0.634419694	0.557491837	0.667624354
BDS01059	2	0.1	600	0.57686142	0.605429839	0.60152719	0.636668069
BDS01060	2	0.1	600	0.403229774	0.663036054	0.327723775	0.645389998
BDS01061	2	0.1	600	0.502392075	0.646126123	0.480451708	0.610297009
BDS01062	2	0.1	600	0.544139292	0.622252745	0.488209198	0.57045774
BDS01063	2	0.1	600	0.416230827	0.510770063	0.346301597	0.484177446
BDS01064	2	0.1	600	0.482889184	0.59903126	0.404150024	0.632705295
BDS01065	2	0.1	600	0.44357016	0.592903121	0.369063642	0.548655139
BDS01066	2	0.1	600	0.539358428	0.42911334	0.49860261	0.366640091
BDS01067	2	0.1	600	0.436935555	0.519707312	0.389943483	0.459297725
BDS01068	2	0.1	600	0.54344996	0.652245436	0.514492302	0.655471049
BDS01069	2	0.1	600	0.639565371	0.749082187	0.641451577	0.823112125
BDS01070	2	0.1	600	0.604348534	0.710158345	0.584169108	0.739537645
BDS01071	2	0.1	600	0.596381115	0.624701761	0.585188517	0.644348746
BDS01072	2	0.1	600	0.573236132	0.718134419	0.515792895	0.744366638
BDS01073	2	0.1	600	0.474714469	0.573903477	0.358539398	0.526880629
BDS01074	2	0.1	600	0.681820101	0.618310822	0.709571915	0.612877183
BDS01075	2	0.1	600	0.698851599	0.727550036	0.762587588	0.807015381
BDS01076	2	0.1	600	0.64865515	0.698130728	0.68552734	0.741634038
BDS01077	2	0.1	600	0.649903091	0.74460125	0.701926856	0.824004523
BDS01078	2	0.1	600	0.550421009	0.663533652	0.525625918	0.666207761
BDS01079	2	0.1	600	0.57848066	0.767169541	0.53652668	0.897422631
BDS01080	2	0.1	600	0.48747218	0.748850008	0.420460021	0.873726505
BDS01081	2	0.1	600	0.873186567	0.526700279	0.930213218	0.479862102
BDS01082	2	0.1	600	0.902193567	0.588375848	1.043226888	0.531120239
BDS01083	2	0.1	600	0.986199635	0.694749234	1.218396317	0.718109845
BDS01084	2	0.1	600	0.826155041	0.767826334	0.945587204	0.836243247
BDS01085	2	0.1	600	0.730216936	0.689188621	0.777265156	0.72255063
BDS01086	2	0.1	600	0.625077545	0.673107807	0.546216553	0.714827397
BDS01087	2	0.1	600	0.756539015	0.631510727	0.787292718	0.614840248
BDS01088	2	0.1	600	0.816947317	0.640923467	0.899904232	0.627134394
BDS01089	2	0.1	600	0.741981239	0.63492187	0.742836175	0.667705042
BDS01090	2	0.1	600	0.820088817	0.676285096	0.933883344	0.705675327
BDS01091	2	0.1	600	0.820350119	0.753389067	0.897548168	0.843047564
BDS01092	2	0.1	600	0.795921357	0.792418108	0.866414318	0.889413708
BDS01093	2	0.1	600	0.702326427	0.66728457	0.743171554	0.696657748
BDS01094	2	0.1	600	0.766833643	0.704871215	0.882263393	0.802205086
BDS01095	2	0.1	600	0.784222103	0.677262248	0.916567352	0.692027246
BDS01096	2	0.1	600	0.731813036	0.563990562	0.841955283	0.527902802
BDS01097	2	0.1	600	0.753227059	0.601537442	0.859423881	0.596409801
BDS01098	2	0.1	600	0.747939362	0.582265421	0.791718782	0.536018771
BDS01099	2	0.1	600	0.807352684	0.698313331	0.940673169	0.747670093
BDS01100	2	0.1	600	0.668775702	0.608466526	0.719952779	0.664019307
BDS01101	2	0.1	600	0.630582671	0.648948185	0.629454846	0.672135409
BDS01102	2	0.1	600	0.695393089	0.577119816	0.721636131	0.539638745
BDS01103	2	0.1	600	0.746983747	0.628773888	0.792155659	0.647178388
BDS01104	2	0.1	600	0.72183318	0.568859741	0.745132487	0.537803912
BDS01105	2	0.1	600	0.81256601	0.512759183	0.961142747	0.473001642
BDS01106	2	0.1	600	0.66190241	0.565667001	0.615165333	0.544888169
BDS01107	2	0.1	600	0.504872566	0.526466599	0.399336527	0.455825112
BDS01108	2	0.1	600	0.67263299	0.594757137	0.718517287	0.619211892
BDS01109	2	0.1	600	0.811097393	0.609703711	1.001164878	0.593255551
BDS01110	2	0.1	600	0.739935086	0.591943914	0.820089783	0.588408458
BDS01111	2	0.1	600	0.807507868	0.71658114	0.967782042	0.740390366
BDS01112	2	0.1	600	0.838305045	0.707150118	1.015752899	0.781542207
BDS01113	2	0.1	600	0.743051217	0.660600671	0.789851248	0.743075125
BDS01114	2	0.1	600	0.718670539	0.538303538	0.711696603	0.505138984
BDS01115	2	0.1	600	0.622550115	0.502652026	0.626113485	0.411485906
BDS01116	2	0.1	600	0.652673361	0.517858387	0.683544468	0.495461865
BDS01117	2	0.1	600	0.698192553	0.867694218	0.760272268	1.119691854
BDS01118	2	0.1	600	0.734757235	0.751309605	0.833353633	0.887077134
BDS01119	2	0.1	600	0.707713843	0.688166514	0.772298866	0.70261913
BDS01120	2	0.1	600	0.596777101	0.854890948	0.568973042	0.985839239
BDS01121	2	0.1	600	0.665037122	0.640881747	0.69055933	0.651221195
BDS01122	2	0.1	600	0.698566552	0.852174289	0.747821967	0.846949948
BDS01123	2	0.1	600	0.751303105	0.618885719	0.801498458	0.624366644
BDS01124	2	0.1	600	0.735320059	0.73752025	0.835236917	0.789647019
BDS01125	2	0.1	600	0.921722218	0.741103043	1.156586859	0.818711692
BDS01126	2	0.1	600	0.735791087	0.693155209	0.794216433	0.758068393
BDS01127	2	0.1	600	0.749935617	0.593255461	0.85482229	0.581059011
BDS01128	2	0.1	600	0.737627131	0.669060569	0.817359387	0.738474142
BDS01129	2	0.1	600	0.681036657	0.848330338	0.702435996	0.946860166
BDS01130	2	0.1	600	0.65399876	0.611950739	0.690453908	0.576955581
BDS01131	2	0.1	600	0.538778096	0.574752782	0.542006766	0.493499204
BDS01132	2	0.1	600	0.830657204	0.690246786	0.90246374	0.744019767
BDS01133	2	0.1	600	0.724595247	0.597403386	0.817658844	0.61378235
BDS01134	2	0.1	600	0.763626762	0.610192506	0.862325945	0.628623612
BDS01135	2	0.1	600	0.783872554	0.593258079	0.894605642	0.580780195
BDS01136	2	0.1	600	0.652037893	0.614206835	0.749635951	0.59308929
BDS01137	2	0.1	600	0.787755793	0.673449108	0.863884125	0.694865528
BDS01138	2	0.1	600	0.627652682	0.670543615	0.686399197	0.665660107
BDS01139	2	0.1	600	0.57440546	0.643852026	0.536918476	0.596155949
BDS01140	2	0.1	600	0.71494145	0.708802073	0.832455649	0.729096861
BDS01141	2	0.1	600	0.690387892	0.623460541	0.761605137	0.641758652
BDS01142	2	0.1	600	0.802765616	0.63057581	0.9116326	0.664137347
BDS01143	2	0.1	600	0.624071707	0.584626892	0.655530192	0.604733752
BDS01144	2	0.1	600	0.727019686	0.73040513	0.868661945	0.89739097
BDS01145	2	0.1	600	0.505093667	0.624527635	0.470989436	0.642237343
BDS01146	2	0.1	600	0.545967548	0.5389792	0.536216262	0.488886853
BDS01147	2	0.1	600	0.939408334	0.80912489	1.197527424	0.980821226
BDS01148	2	0.1	600	0.483812526	0.565938831	0.442933237	0.538722304
BDS01149	2	0.1	600	0.733782885	0.561007267	0.789054291	0.544671257
BDS01150	2	0.1	600	0.690527106	0.619490827	0.780386144	0.636095074
BDS01151	2	0.1	600	0.672025564	0.639771267	0.6867647	0.670087638
BDS01152	2	0.1	600	0.727010496	0.563638921	0.766454412	0.529765966
BDS01153	2	0.1	600	0.777620555	0.709504372	0.797000767	0.767553449
BDS01154	2	0.1	600	0.612746584	0.685095297	0.593078343	0.706733603
BDS01155	2	0.1	600	0.444082985	0.792344558	0.387765052	0.90012048
BDS01156	2	0.1	600	0.452474977	0.620521519	0.395293791	0.594449915
BDS01157	2	0.1	600	0.601582321	0.741199352	0.568592648	0.789840891
BDS01158	2	0.1	600	0.439371585	0.75682034	0.359531592	0.75679462
BDS01159	2	0.1	600	0.565311856	0.641356484	0.562708277	0.664626868
BDS01160	2	0.1	600	0.649839961	0.710946023	0.64225162	0.782467458
BDS01161	2	0.1	600	0.608091512	0.591864891	0.597573679	0.565203006
BDS01162	2	0.1	600	0.383376324	0.628471676	0.311575671	0.627592736
BDS01163	2	0.1	600	0.565195983	0.64443636	0.491246091	0.572449327
BDS01164	2	0.1	600	0.557484423	0.45089576	0.529559968	0.371567065
BDS01165	2	0.1	600	0.876291431	0.743986362	1.015204889	0.870018125
BDS01166	2	0.1	600	0.880276679	0.72033323	1.040317291	0.809141597
BDS01167	2	0.1	600	0.752002634	0.641698634	0.819378845	0.670890897
BDS01168	2	0.1	600	0.770665779	0.717473159	0.817244787	0.800808281
BDS01169	2	0.1	600	0.640324017	0.757672521	0.650711555	0.850530666
BDS01170	2	0.1	600	0.740976831	0.781622134	0.768004719	0.884385011
BDS01171	2	0.1	600	0.850938447	0.717069175	1.01461197	0.822694544
BDS01172	2	0.1	600	0.771965466	0.661667001	0.900649006	0.754551109
BDS01173	2	0.1	600	0.799262692	0.741100872	0.906932467	0.816699181
BDS01174	2	0.1	600	0.730716634	0.752639205	0.785500742	0.90856427
BDS01175	2	0.1	600	0.740063317	0.761311261	0.876365523	0.84242372
BDS01176	2	0.1	600	0.604904688	0.789343501	0.590307108	0.885133405
BDS01177	2	0.1	600	0.575037539	0.613994634	0.543219021	0.594583248
BDS01178	2	0.1	600	0.534025962	0.682727011	0.483442649	0.749082795
BDS01179	2	0.1	600	0.629707808	0.654270818	0.6433998	0.700655494
BDS01180	2	0.1	600	0.465398466	0.671418598	0.392721653	0.700188986
BDS01181	2	0.1	600	0.594316298	0.698327756	0.568579436	0.789159831
BDS01182	2	0.1	600	0.578054564	0.702773004	0.520970647	0.741049088
BDS01183	2	0.1	600	0.563697774	0.657359065	0.527736085	0.648918202
BDS01184	2	0.1	600	0.620006409	0.708031945	0.623814529	0.7895012
BDS01185	2	0.1	600	0.617026738	0.718142306	0.614456361	0.782812346
BDS01186	2	0.1	600	0.638195097	0.616878501	0.649854394	0.63582126
BDS01187	2	0.1	600	0.583023316	0.609887895	0.563510189	0.602707947
BDS01188	2	0.1	600	0.577247618	0.634166875	0.53500021	0.634282461
BDS01189	2	0.1	600	0.561032039	0.593916998	0.56129886	0.577059591
BDS01190	2	0.1	600	0.580488254	0.532103903	0.538545387	0.493412896
BDS01191	2	0.1	600	0.579892879	0.44716322	0.578283124	0.40386966
BDS01192	2	0.1	600	0.633795965	0.708410867	0.692750433	0.800630009
BDS01193	2	0.1	600	0.488603914	0.749825445	0.441697145	0.826766393
BDS01194	2	0.1	600	0.54881212	0.416096617	0.538412772	0.379853967
BDS01195	2	0.1	600	0.606154554	0.577776067	0.601789586	0.587924408
BDS01196	2	0.1	600	0.595793974	0.528512971	0.631270385	0.50540013
BDS01197	2	0.1	600	0.508477113	0.496910735	0.502159335	0.430057353
BDS01198	2	0.1	600	0.597510609	0.665231983	0.615326567	0.689225393
BDS01199	2	0.1	600	0.572053118	0.572604634	0.492200225	0.559591278
BDS01200	2	0.1	600	0.520482073	0.612580864	0.515013818	0.641766729
BDS01201	2	0.1	600	0.553595446	0.680884311	0.506639814	0.695001644
BDS01202	2	0.1	600	0.650050055	0.586996765	0.680064079	0.590284314
BDS01203	2	0.1	600	0.5139302	0.662185817	0.466467051	0.670612755
BDS01204	2	0.1	600	0.451144996	0.708587971	0.350209681	0.740869271
BDS01205	2	0.1	600	0.664460769	0.63921782	0.695013821	0.64765091
BDS01206	2	0.1	600	0.538746063	0.414181085	0.49699616	0.342515796
BDS01207	2	0.1	600	0.587398898	0.571078935	0.603389832	0.570156812
BDS01208	2	0.1	600	0.590240164	0.513050287	0.568920412	0.452170838
BDS01209	2	0.1	600	0.532847544	0.504203596	0.502207545	0.485766017
BDS01210	2	0.1	600	0.454257729	0.56011434	0.382512389	0.563345756
BDS01211	2	0.1	600	0.468520476	0.557544123	0.368441806	0.514693519
BDS01212	2	0.1	600	0.568385586	0.563174554	0.566378347	0.515690789
BDS01213	2	0.1	600	0.729593219	0.713811949	0.812297119	0.843480302
BDS01214	2	0.1	600	0.81760437	0.705298907	1.018481223	0.723732918
BDS01215	2	0.1	600	0.787598222	0.699534642	0.89500102	0.767525917
BDS01216	2	0.1	600	0.743188517	0.758105147	0.791984536	0.853064984
BDS01217	2	0.1	600	0.763648634	0.853391371	0.832344218	1.074611204
BDS01218	2	0.1	600	0.729555427	0.785414949	0.738963366	0.922204175
BDS01219	2	0.1	600	0.787402665	0.782821176	0.879796956	0.932734714
BDS01220	2	0.1	600	0.808311771	0.753054787	0.920574003	0.868157042
BDS01221	2	0.1	600	0.833856671	0.724539653	1.044659723	0.755748889
BDS01222	2	0.1	600	0.73570549	0.598349058	0.81355484	0.630408996
BDS01223	2	0.1	600	0.736510917	0.654987733	0.825304247	0.697297897
BDS01224	2	0.1	600	0.656026693	0.653752569	0.66022847	0.698309741
BDS01225	2	0.1	600	0.585193306	0.580749831	0.533839729	0.58762817
BDS01226	2	0.1	600	0.659814014	0.530554788	0.696065069	0.492017003
BDS01227	2	0.1	600	0.604304019	0.648560594	0.595363457	0.676981882
BDS01228	2	0.1	600	0.736458472	0.573893358	0.857966816	0.595585922
BDS01229	2	0.1	600	0.673133144	0.585576993	0.762569157	0.575202664
BDS01230	2	0.1	600	0.601795878	0.583036677	0.553841457	0.569059451
BDS01231	2	0.1	600	0.700103535	0.579545584	0.760893015	0.610306593
BDS01232	2	0.1	600	0.674767962	0.582066684	0.75109762	0.554519711
BDS01233	2	0.1	600	0.624930027	0.539453985	0.656095712	0.503872429
BDS01234	2	0.1	600	0.543869379	0.632126821	0.520199215	0.708623595
BDS01235	2	0.1	600	0.502336525	0.648001558	0.468679945	0.651809032
BDS01236	2	0.1	600	0.577711488	0.679834191	0.573727267	0.707522178
BDS01237	2	0.1	600	0.705903883	0.633033366	0.735677324	0.635252887
BDS01238	2	0.1	600	0.702411187	0.589903727	0.76082493	0.621805907
BDS01239	2	0.1	600	0.718407813	0.628689516	0.759897435	0.626307585
BDS01240	2	0.1	600	0.753319272	0.741852778	0.836006141	0.79673745
BDS01241	2	0.1	600	0.758617507	0.680735458	0.898023141	0.710247704
BDS01242	2	0.1	600	0.816890452	0.717907202	0.882774229	0.892388492
BDS01243	2	0.1	600	0.694738565	0.577247316	0.769902237	0.573637739
BDS01244	2	0.1	600	0.707985623	0.572829802	0.715350168	0.575429832
BDS01245	2	0.1	600	0.649138589	0.595232039	0.635606193	0.567744792
BDS01246	2	0.1	600	0.84256441	0.705063706	0.949249739	0.717568235
BDS01247	2	0.1	600	0.687022002	0.731152863	0.728872292	0.815686091
BDS01248	2	0.1	600	0.643071805	0.641535769	0.614330052	0.690089962
BDS01249	2	0.1	600	0.604081255	0.606501934	0.64936853	0.598466579
BDS01250	2	0.1	600	0.633814491	0.590749979	0.627600283	0.570424774
BDS01251	2	0.1	600	0.64220944	0.593559662	0.647625108	0.615816866
BDS01252	2	0.1	600	0.635270723	0.611506595	0.657693516	0.759650921
BDS01253	2	0.1	600	0.574833818	0.719745717	0.546537586	0.775405093
BDS01254	2	0.1	600	0.617209201	0.71423276	0.610727358	0.794664961
BDS01255	2	0.1	600	0.598268387	0.559198851	0.565955559	0.472151414
BDS01256	2	0.1	600	0.614815886	0.582099158	0.618149588	0.562230504
BDS01257	2	0.1	600	0.622156148	0.560485862	0.631557575	0.533135674
BDS01258	2	0.1	600	0.585098817	0.647137333	0.639579378	0.748739629
BDS01259	2	0.1	600	0.609423865	0.505176243	0.593469889	0.488008791
BDS01260	2	0.1	600	0.564952669	0.74295485	0.53654529	0.822805865
BDS01261	2	0.1	600	0.940260971	0.81411194	1.119459006	0.847393083
BDS01262	2	0.1	600	0.691013662	0.792191801	0.688038422	0.83112076
BDS01263	2	0.1	600	0.728856312	0.907218894	0.761336365	1.055768507
BDS01264	2	0.1	600	0.662056266	0.681506048	0.76177514	0.771587928
BDS01265	2	0.1	600	0.754945303	0.595526031	0.839334639	0.586750907
BDS01266	2	0.1	600	0.757774275	0.592467467	0.864240163	0.637064296
BDS01267	2	0.1	600	0.842543598	0.771135549	1.053801434	0.865665823
BDS01268	2	0.1	600	0.92676496	0.55678971	1.141723527	0.497297608
BDS01269	2	0.1	600	0.673734887	0.780873366	0.716730867	0.847416294
BDS01270	2	0.1	600	0.731071847	0.673499372	0.844102704	0.675574109
BDS01271	2	0.1	600	0.730539376	0.674259814	0.817460959	0.698449211
BDS01272	2	0.1	600	0.754961659	0.681752765	0.866573173	0.750328311
BDS01273	2	0.1	600	0.394441816	0.581016718	0.307030026	0.595545073
BDS01274	2	0.1	600	0.476594075	0.614464476	0.422568899	0.66612671
BDS01275	2	0.1	600	0.497695572	0.517810703	0.450530107	0.510172144
BDS01276	2	0.1	600	0.603941603	0.581494423	0.603001157	0.595879405
BDS01277	2	0.1	600	0.640101791	0.580814386	0.670388991	0.564448721
BDS01278	2	0.1	600	0.617044633	0.612668399	0.645340451	0.617402659
BDS01279	2	0.1	600	0.559627913	0.579273061	0.535633104	0.534378786
BDS01280	2	0.1	600	0.603006006	0.535363212	0.628897983	0.495678812
BDS01281	2	0.1	600	0.591766734	0.63081939	0.582070621	0.634579033
BDS01282	2	0.1	600	0.623715576	0.633099917	0.645493588	0.635427596
BDS01283	2	0.1	600	0.693123439	0.647925971	0.763991468	0.665686702
BDS01284	2	0.1	600	0.620837942	0.60363394	0.64379908	0.595854112
BDS01285	2	0.1	600	0.689329564	0.535500997	0.721744173	0.509646494
BDS01286	2	0.1	600	0.647861679	0.475336813	0.625584096	0.427964872
BDS01287	2	0.1	600	0.667955705	0.686870123	0.653558207	0.698341429
BDS01288	2	0.1	600	0.633760024	0.626064003	0.683012389	0.647084849
BDS01289	2	0.1	600	0.68120776	0.566413972	0.750373167	0.550451055
BDS01290	2	0.1	600	0.749639146	0.567304384	0.86315661	0.535085582
BDS01291	2	0.1	600	0.734675637	0.527795776	0.884841734	0.474592284
BDS01292	2	0.1	600	0.795922866	0.607794508	0.883718516	0.60724614
BDS01293	2	0.1	600	0.73389238	0.662867309	0.807100201	0.686036681
BDS01294	2	0.1	600	0.644863553	0.472599217	0.703016316	0.398889057
BDS01295	2	0.1	600	0.646538475	0.539284307	0.669632505	0.505230409
BDS01296	2	0.1	600	0.758787012	0.649308243	0.82389527	0.635304313
BDS01297	2	0.1	600	0.699070461	0.627687715	0.717784191	0.593571994
BDS01298	2	0.1	600	0.578333685	0.595940031	0.544216107	0.554594798
BDS01299	2	0.1	600	0.669565061	0.515698749	0.662542329	0.406454575
BDS01300	2	0.1	600	0.58050148	0.608713396	0.55187395	0.609661376
BDS01301	2	0.1	600	0.621282445	0.594594186	0.613238158	0.595972735
BDS01302	2	0.1	600	0.572379663	0.588128035	0.620468426	0.594080062
BDS01303	2	0.1	600	0.667430849	0.571291821	0.692513401	0.568118142
BDS01304	2	0.1	600	0.616506403	0.569762824	0.580219101	0.559688041
BDS01305	2	0.1	600	0.588295369	0.559271946	0.558680114	0.563393033
BDS01306	2	0.1	600	0.775901158	0.714222112	0.862796807	0.749482307
BDS01307	2	0.1	600	0.730413906	0.703708578	0.747162241	0.714499916
BDS01308	2	0.1	600	0.664789166	0.680243247	0.669329414	0.648414603
BDS01309	2	0.1	600	0.641229641	0.699929008	0.669537603	0.781409827
BDS01310	2	0.1	600	0.666363828	0.615943696	0.722141988	0.615152759
BDS01311	2	0.1	600	0.683149839	0.585223567	0.765370891	0.616689378
BDS01312	2	0.1	600	0.663557743	0.711507111	0.764730171	0.78327299
BDS01313	2	0.1	600	0.767623172	0.768893873	0.811760301	0.820083486
BDS01314	2	0.1	600	0.626235184	0.589679328	0.610817998	0.587808821
BDS01315	2	0.1	600	0.874736936	0.494758527	0.997700166	0.444792135
BDS01316	2	0.1	600	0.749526747	0.578874996	0.757554635	0.593943625
BDS01317	2	0.1	600	0.631468007	0.595061294	0.610775549	0.576564558
BDS01318	2	0.1	600	0.628452567	0.575677383	0.655287732	0.56061358
BDS01319	2	0.1	600	0.596578185	0.614177975	0.590794005	0.651165152
BDS01320	2	0.1	600	0.704723947	0.661104187	0.746707675	0.692334288
BDS01321	2	0.1	600	0.844229952	0.71859963	1.053888124	0.843560026
BDS01322	2	0.1	600	0.875421496	0.751481301	1.097489374	0.828112815
BDS01323	2	0.1	600	0.925749734	0.738597865	1.198227507	0.869989549
BDS01324	2	0.1	600	0.861266076	0.730762054	1.107104745	0.884970299
BDS01325	2	0.1	600	0.798048503	0.761686924	0.916585447	0.846259665
BDS01326	2	0.1	600	0.930545541	0.647842395	1.277633449	0.698335417
BDS01327	2	0.1	600	0.667835149	0.729738226	0.789520449	0.954203242
BDS01328	2	0.1	600	0.799590302	0.662613338	0.944923691	0.714360388
BDS01329	2	0.1	600	0.768468539	0.683367406	0.871858098	0.734413629
BDS01330	2	0.1	600	0.826955586	0.770217976	0.910687304	0.837841506
BDS01331	2	0.1	600	0.79068082	0.764103344	0.929818683	0.921591836
BDS01332	2	0.1	600	0.751396966	0.767928163	0.873503067	0.922103558
BDS01333	2	0.1	600	0.681645149	0.893636256	0.728833671	1.031823649
BDS01334	2	0.1	600	0.742389056	0.880511165	0.76484728	1.022161332
BDS01335	2	0.1	600	0.648592537	0.726580063	0.652114584	0.772388501
BDS01336	2	0.1	600	0.71330503	0.649449137	0.782894534	0.647307814
BDS01337	2	0.1	600	0.729061198	0.563886604	0.823274121	0.571571482
BDS01338	2	0.1	600	0.736103381	0.643412181	0.784725459	0.691186421
BDS01339	2	0.1	600	0.647107108	0.77700776	0.642717794	0.879039093
BDS01340	2	0.1	600	0.690808233	0.62717588	0.737819866	0.616157963
BDS01341	2	0.1	600	0.711158243	0.67236638	0.794725038	0.657634295
BDS01342	2	0.1	600	0.727642203	0.619409461	0.784730587	0.607823511
BDS01343	2	0.1	600	0.593128088	0.575946044	0.593352317	0.561994919
BDS01344	2	0.1	600	0.794984756	0.674427805	0.916428731	0.632202947
BDS01345	2	0.1	600	0.512958907	0.399558812	0.557608919	0.346597435
BDS01346	2	0.1	600	0.495135812	0.415506248	0.422959028	0.351214338
BDS01347	2	0.1	600	0.534715212	0.471209108	0.480179249	0.419952449
BDS01348	2	0.1	600	0.579947528	0.538427917	0.592440482	0.525957757
BDS01349	2	0.1	600	0.543925863	0.502261541	0.500728805	0.46094653
BDS01350	2	0.1	600	0.523822282	0.522300376	0.46358623	0.456548342
BDS01351	2	0.1	600	0.620228338	0.573880367	0.681833539	0.554492452
BDS01352	2	0.1	600	0.603066785	0.567607749	0.621661106	0.506210671
BDS01353	2	0.1	600	0.635651392	0.531014107	0.660191239	0.485376328
BDS01354	2	0.1	600	0.654974621	0.5379782	0.696290623	0.456773434
BDS01355	2	0.1	600	0.585419567	0.555194192	0.574483933	0.562385034
BDS01356	2	0.1	600	0.577924076	0.577763889	0.539269757	0.554816606
BDS01357	2	0.1	600	0.540355022	0.616520882	0.407293941	0.606111733
BDS01358	2	0.1	600	0.563730033	0.503168936	0.549411607	0.496722979
BDS01359	2	0.1	600	0.469469075	0.516399326	0.347947258	0.468272359
BDS01360	2	0.1	600	0.512846557	0.527763493	0.451664738	0.425246097
BDS01361	2	0.1	600	0.524384244	0.4871101	0.491128414	0.439504574
BDS01362	2	0.1	600	0.539535765	0.481395224	0.514421664	0.412109757
BDS01363	2	0.1	600	0.55547739	0.6026304	0.485402729	0.62393062
BDS01364	2	0.1	600	0.542456148	0.595893106	0.525496744	0.613957811
BDS01365	2	0.1	600	0.555127874	0.548068568	0.495453229	0.521230912
BDS01366	2	0.1	600	0.531088686	0.519237573	0.458092043	0.491373252
BDS01367	2	0.1	600	0.46228878	0.557961768	0.3825225	0.532482593
BDS01368	2	0.1	600	0.406824138	0.594761735	0.318748448	0.61806108
BDS01369	2	0.1	600	0.484379382	0.804773477	0.444911796	0.904996717
BDS01370	2	0.1	600	0.498731346	0.678204442	0.487914506	0.701187656
BDS01371	2	0.1	600	0.469799968	0.619563561	0.378114124	0.561405546
BDS01372	2	0.1	600	0.544292274	0.636052508	0.496801765	0.657834352
BDS01373	2	0.1	600	0.570837772	0.611466376	0.564633951	0.657770396
BDS01374	2	0.1	600	0.543058749	0.628607678	0.509874466	0.654019805
BDS01375	2	0.1	600	0.492460601	0.58135117	0.438919266	0.561052553
BDS01376	2	0.1	600	0.537792029	0.533531471	0.511917034	0.485026936
BDS01377	2	0.1	600	0.507682565	0.629667639	0.425197478	0.619046238
BDS01378	2	0.1	600	0.633602229	0.622708862	0.643709634	0.597074437
BDS01379	2	0.1	600	0.415769787	0.631371171	0.320383811	0.585762297
BDS01380	2	0.1	600	0.575672563	0.75527666	0.516602048	0.795443283
BDS01381	2	0.1	600	0.575638194	0.653284506	0.576178893	0.673907663
BDS01382	2	0.1	600	0.705654598	0.639194042	0.791203336	0.635837117
BDS01383	2	0.1	600	0.687955932	0.739528869	0.697531869	0.7443413
BDS01384	2	0.1	600	0.750232125	0.759246704	0.75280764	0.821786867
BDS01385	2	0.1	600	0.704333256	0.747425464	0.726988344	0.792520791
BDS01386	2	0.1	600	0.692263503	0.676772238	0.696400342	0.686200637
BDS01387	2	0.1	600	0.803325056	0.784244286	0.923728533	0.916869923
BDS01388	2	0.1	600	0.766282945	0.719094727	0.857699337	0.733606522
BDS01389	2	0.1	600	0.848880392	0.816191491	1.049726628	1.018563249
BDS01390	2	0.1	600	0.808708323	0.802474409	0.925083032	0.871338071
BDS01391	2	0.1	600	0.693340167	0.752170184	0.693465954	0.782397245
BDS01392	2	0.1	600	0.707269483	0.646850292	0.731527766	0.67053815
BDS01393	2	0.1	600	0.586825728	0.564184369	0.562068376	0.556353826
BDS01394	2	0.1	600	0.683055641	0.543136521	0.739897511	0.506751948
BDS01395	2	0.1	600	0.584872582	0.572140573	0.587591155	0.514220326
BDS01396	2	0.1	600	0.593457677	0.593385813	0.547271907	0.537517734
BDS01397	2	0.1	600	0.541617925	0.487938467	0.493643409	0.419761434
BDS01398	2	0.1	600	0.568267717	0.573979926	0.520333692	0.517296823
BDS01399	2	0.1	600	0.584585252	0.685311563	0.553794425	0.701002263
BDS01400	2	0.1	600	0.624547349	0.579368755	0.59943917	0.521469668
BDS01401	2	0.1	600	0.611514723	0.391806995	0.601764742	0.332324578
BDS01402	2	0.1	600	0.635881523	0.588883214	0.664937527	0.583717735
BDS01403	2	0.1	600	0.633468427	0.582032856	0.645423002	0.53964771
BDS01404	2	0.1	600	0.593271523	0.60957336	0.592523841	0.595025691
BDS01405	2	0.1	600	0.531876724	0.742765819	0.488383718	0.81269523
BDS01406	2	0.1	600	0.44907669	0.794793714	0.393260813	0.8802943
BDS01407	2	0.1	600	0.457810406	0.820944947	0.400256106	1.016366924
BDS01408	2	0.1	600	0.874842547	0.795976573	1.049834128	0.994618676
BDS01409	2	0.1	600	0.669324327	0.828383589	0.659376076	1.055515529
BDS01410	2	0.1	600	0.765292541	0.79580136	0.870067368	0.934011035
BDS01411	2	0.1	600	0.646515363	0.712868727	0.665073599	0.787089719
BDS01412	2	0.1	600	0.695917988	0.717229349	0.66475521	0.745572851
BDS01413	2	0.1	600	0.656581168	0.795166046	0.694690581	0.99675704
BDS01414	2	0.1	600	0.521063004	0.754302071	0.485840553	0.861959166
BDS01415	2	0.1	600	0.672029	0.688527651	0.658546026	0.659230206
BDS01416	2	0.1	600	0.701970735	0.607320576	0.691666356	0.575823354
BDS01417	2	0.1	600	0.520325952	0.634140496	0.427589189	0.640271884
BDS01418	2	0.1	600	0.526475492	0.646645569	0.481008361	0.640107617
BDS01419	2	0.1	600	0.510071573	0.566807511	0.45242429	0.506106571
BDS01420	2	0.1	600	0.378077964	0.527898361	0.314488276	0.4613078
BDS01421	2	0.1	600	0.291633167	0.670017147	0.231524686	0.693423571
BDS01422	2	0.1	600	0.654685246	0.561455921	0.631063717	0.428060824
BDS01423	2	0.1	600	0.490359042	0.60792015	0.42072378	0.62755146
BDS01424	2	0.1	600	0.495550154	0.56500777	0.446473013	0.518454013
BDS01425	2	0.1	600	0.394492801	0.551981371	0.332598057	0.515107182
BDS01426	2	0.1	600	0.586153592	0.603369005	0.546683756	0.613262282
BDS01427	2	0.1	600	0.472136914	0.651298252	0.373877369	0.673061516
BDS01428	2	0.1	600	0.594962111	0.66118688	0.527129317	0.697721385
BDS01429	2	0.1	600	0.668186924	0.546390159	0.710780746	0.508123488
BDS01430	2	0.1	600	0.598344766	0.565578327	0.573965278	0.509959713
BDS01431	2	0.1	600	0.582667498	0.609073533	0.575194842	0.614621633
BDS01432	2	0.1	600	0.641094627	0.646355727	0.686728822	0.652421534
BDS01433	2	0.1	600	0.452114636	0.591650856	0.405962002	0.56685152
BDS01434	2	0.1	600	0.621050931	0.615845973	0.651992131	0.587425848
BDS01435	2	0.1	600	0.585562357	0.556071372	0.539436186	0.528120033
BDS01436	2	0.1	600	0.63681519	0.585632838	0.674230488	0.544149929
BDS01437	2	0.1	600	0.570841016	0.552304019	0.573830936	0.520647893
BDS01438	2	0.1	600	0.558812283	0.658108142	0.540007621	0.732576825
BDS01439	2	0.1	600	0.610516635	0.468371103	0.621204008	0.399653737
BDS01440	2	0.1	600	0.662862754	0.602828645	0.697511197	0.574848744
BDS01441	2	0.1	600	0.608710068	0.573733178	0.619616924	0.537884942
BDS01442	2	0.1	600	0.623502943	0.587520264	0.678820035	0.568499818
BDS01443	2	0.1	600	0.647250099	0.608573279	0.672392284	0.644248641
BDS01444	2	0.1	600	0.620882596	0.54194385	0.617640219	0.532371481
BDS01445	2	0.1	600	0.639723982	0.565929067	0.676900345	0.539136819
BDS01446	2	0.1	600	0.556703308	0.533285127	0.526310006	0.543575175
BDS01447	2	0.1	600	0.620749274	0.624774054	0.632863687	0.675106378
BDS01448	2	0.1	600	0.631556131	0.61185494	0.647322671	0.620121861
BDS01449	2	0.1	600	0.47310986	0.537533796	0.436324338	0.488889684
BDS01450	2	0.1	600	0.547174173	0.641111069	0.522944356	0.688106068
BDS01451	2	0.1	600	0.512199081	0.691931608	0.480774464	0.794887303
BDS01452	2	0.1	600	0.499260813	0.610508993	0.45232755	0.600238965
BDS01453	2	0.1	600	0.507075819	0.699666769	0.408718517	0.878071173
BDS01454	2	0.1	600	0.565213231	0.604650049	0.539356269	0.635951038
BDS01455	2	0.1	600	0.523269865	0.554910843	0.450363033	0.528664722
BDS01456	2	0.1	600	0.495210569	0.572602662	0.401254098	0.515423234
BDS01465	2	0.1	600	0.68606582	0.547585899	0.80032532	0.564252292
BDS01466	2	0.1	600	0.680299271	0.535323504	0.71549561	0.534448447
BDS01467	2	0.1	600	0.680690001	0.549436266	0.698283022	0.480830952
BDS01468	2	0.1	600	0.761105421	0.583767762	0.853429829	0.584324696
BDS01469	2	0.1	600	0.658102543	0.634631446	0.691078829	0.626638874
BDS01470	2	0.1	600	0.666556119	0.61795833	0.729247059	0.63647322
BDS01471	2	0.1	600	0.633104023	0.615161791	0.682664004	0.624879056
BDS01472	2	0.1	600	0.693827356	0.597942857	0.735323111	0.649078621
BDS01473	2	0.1	600	0.655640361	0.617538123	0.627902378	0.665051917
BDS01474	2	0.1	600	0.766798161	0.663226106	0.890165433	0.750485169
BDS01475	2	0.1	600	0.764522483	0.736232375	0.962376545	0.885512198
BDS01476	2	0.1	600	0.717717794	0.687155181	0.838363202	0.788008993
BDS01477	2	0.1	600	0.711078516	0.636827521	0.732637715	0.596901015
BDS01478	2	0.1	600	0.733979118	0.589674394	0.827443273	0.571445715
BDS01479	2	0.1	600	0.654256245	0.649568208	0.659797083	0.668388165
BDS01480	2	0.1	600	0.671742618	0.67325587	0.720075695	0.677887851
BDS01481	2	0.1	600	0.714745945	0.649915232	0.733604039	0.648581854
BDS01482	2	0.1	600	0.620553862	0.61364123	0.606275481	0.62487452
BDS01483	2	0.1	600	0.700839861	0.670682392	0.829189333	0.678461286
BDS01484	2	0.1	600	0.679873164	0.787127446	0.780891889	0.868346827
BDS01485	2	0.1	600	0.660987774	0.617107427	0.703393177	0.602528151
BDS01486	2	0.1	600	0.62511501	0.650789724	0.653895604	0.62666588
BDS01487	2	0.1	600	0.654782839	0.655329461	0.685325037	0.652623335
BDS01488	2	0.1	600	0.696698652	0.780394969	0.755717403	0.879600188
BDS01489	2	0.1	600	0.592995297	0.614748276	0.602772698	0.557506854
BDS01490	2	0.1	600	0.61590478	0.687977155	0.611877468	0.813500348
BDS01491	2	0.1	600	0.712490901	0.594453022	0.756742335	0.567634908
BDS01492	2	0.1	600	0.752993305	0.545079857	0.843051716	0.508503947
BDS01493	2	0.1	600	0.78913338	0.671602464	0.923250015	0.664505212
BDS01494	2	0.1	600	0.536556104	0.583420218	0.498804578	0.563474576
BDS01495	2	0.1	600	0.589593748	0.660084826	0.574446298	0.745163883
BDS01496	2	0.1	600	0.712986973	0.698170829	0.772053776	0.754345107
BDS01497	2	0.1	600	0.597579	0.652289778	0.583302148	0.692807331
BDS01498	2	0.1	600	0.706345887	0.640633126	0.789480088	0.71419957
BDS01499	2	0.1	600	0.751448986	0.61960501	0.873850681	0.612678918
BDS01500	2	0.1	600	0.753844465	0.697957583	0.931775601	0.759050687
BDS01501	2	0.1	600	0.668275684	0.630139291	0.7067524	0.664727943
BDS01502	2	0.1	600	0.636178396	0.630204625	0.641023048	0.665711036
BDS01503	2	0.1	600	0.690788396	0.596368745	0.705461788	0.621273123
BDS01504	2	0.1	600	0.641192046	0.545429039	0.632055445	0.503859915
BDS01505	2	0.1	600	0.617601085	0.716349859	0.652850157	0.765361318
BDS01506	2	0.1	600	0.534183052	0.566803196	0.495194842	0.515787828
BDS01507	2	0.1	600	0.622124158	0.663003766	0.640690223	0.680228832
BDS01508	2	0.1	600	0.524330955	0.559341734	0.442345464	0.522411359
BDS01509	2	0.1	600	0.571711965	0.625455082	0.528723529	0.628835208
BDS01510	2	0.1	600	0.593153188	0.682881898	0.575354928	0.760628508
BDS01511	2	0.1	600	0.610371161	0.572898647	0.617536526	0.537228568
BDS01512	2	0.1	600	0.46131429	0.615266096	0.413268059	0.62046975
BDS01513	2	0.1	600	0.591956025	0.661766204	0.552503083	0.709077012
BDS01514	2	0.1	600	0.651779228	0.614794043	0.60431692	0.63558222
BDS01515	2	0.1	600	0.665576028	0.674073819	0.712696272	0.699048791
BDS01516	2	0.1	600	0.667104187	0.738942828	0.634878134	0.806774374
BDS01517	2	0.1	600	0.749908069	0.801234293	0.791847258	0.885844155
BDS01518	2	0.1	600	0.833882105	0.770076242	0.865940468	0.839863815
BDS01519	2	0.1	600	0.757553063	0.641801442	0.763896387	0.622693114
BDS01520	2	0.1	600	0.831792254	0.705212143	0.872601552	0.730457339
BDS01521	2	0.1	600	0.655908536	0.654073585	0.618499	0.65690802
BDS01522	2	0.1	600	0.62706496	0.633159556	0.671076587	0.631978806
BDS01523	2	0.1	600	0.598767045	0.550670773	0.556855395	0.517456629
BDS01524	2	0.1	600	0.5623148	0.599696743	0.552208513	0.595294828
BDS01525	2	0.1	600	0.690687134	0.819327673	0.65604383	0.897026941
BDS01526	2	0.1	600	0.744784559	0.879013048	0.768222211	1.028829846
BDS01527	2	0.1	600	0.835633065	0.83467366	0.92755054	0.912099956
BDS01528	2	0.1	600	0.67640514	0.703548277	0.710205965	0.761815686
BDS01529	2	0.1	600	0.702227574	0.612304273	0.781400624	0.625679739
BDS01530	2	0.1	600	0.674860145	0.623658673	0.720533392	0.627121379
BDS01531	2	0.1	600	0.588324674	0.606658602	0.567101583	0.610013892
BDS01532	2	0.1	600	0.677969168	0.625695264	0.703089723	0.606955191
BDS01533	2	0.1	600	0.635579703	0.629183169	0.656639934	0.604112652
BDS01534	2	0.1	600	0.75364694	0.788770288	0.854345087	0.945541404
BDS01535	2	0.1	600	0.751631533	0.847820052	0.912411124	1.038493272
BDS01536	2	0.1	600	0.766085161	0.803070263	0.939538209	1.039232127
BDS01537	2	0.1	600	0.59654094	0.765514846	0.582593896	0.790247891
BDS01538	2	0.1	600	0.60965262	0.631588088	0.617541358	0.697045632
BDS01539	2	0.1	600	0.750652869	0.751886567	0.816647623	0.834749504
BDS01540	2	0.1	600	0.707235829	0.735048809	0.742603654	0.830300051
BDS01541	2	0.1	600	0.744054917	0.703137802	0.872881667	0.733660815
BDS01542	2	0.1	600	0.642173409	0.753933578	0.621320191	0.813924978
BDS01543	2	0.1	600	0.638320586	0.767773467	0.627638427	0.857511147
BDS01544	2	0.1	600	0.776212157	0.728912159	0.922694248	0.757634524
BDS01545	2	0.1	600	0.634496112	0.902094157	0.636046883	1.135539089
BDS01546	2	0.1	600	0.768032939	0.705942027	0.863987263	0.803623872
BDS01547	2	0.1	600	0.71630144	0.653532098	0.747629977	0.619945484
BDS01548	2	0.1	600	0.672217841	0.719045046	0.679055852	0.778171628
BDS01549	2	0.1	600	0.569940458	0.657915908	0.514863906	0.72980536
BDS01550	2	0.1	600	0.608491522	0.689282512	0.618291265	0.75920858
BDS01551	2	0.1	600	0.642501044	0.700674499	0.645963498	0.742881376
BDS01552	2	0.1	600	0.619262328	0.657756986	0.615406592	0.706492466
BDS01553	2	0.1	600	0.59065122	0.646711494	0.584021817	0.635049889
BDS01554	2	0.1	600	0.588282966	0.671092117	0.554116813	0.742152645
BDS01555	2	0.1	600	0.633808725	0.786277584	0.648707397	0.933973537
BDS01556	2	0.1	600	0.559543903	0.649290515	0.534584939	0.663179754
BDS01557	2	0.1	600	0.583568614	0.625386983	0.556911515	0.626594578
BDS01558	2	0.1	600	0.517837562	0.613894977	0.454355966	0.59735734
BDS01559	2	0.1	600	0.376362197	0.65390729	0.284106187	0.633240274
BDS01560	2	0.1	600	0.475491352	0.733767569	0.433683523	0.808856454
BDS01561	2	0.1	600	0.586438626	0.557665376	0.629274022	0.586197424
BDS01562	2	0.1	600	0.563001028	0.525225584	0.522476182	0.468051344
BDS01563	2	0.1	600	0.549312842	0.553341948	0.551271732	0.550499092
BDS01564	2	0.1	600	0.548074502	0.456813265	0.547273648	0.379617502
BDS01565	2	0.1	600	0.588337399	0.486450612	0.619345433	0.434174098
BDS01566	2	0.1	600	0.525610079	0.590008958	0.519490974	0.576546213
BDS01567	2	0.1	600	0.572010591	0.510759366	0.508958959	0.470529238
BDS01568	2	0.1	600	0.581229102	0.543961071	0.56745286	0.531883904
BDS01569	2	0.1	600	0.561709125	0.585447023	0.554717604	0.569031291
BDS01570	2	0.1	600	0.574067112	0.554729038	0.603937108	0.518998952
BDS01571	2	0.1	600	0.588239017	0.491388864	0.597725512	0.443753608
BDS01572	2	0.1	600	0.593899373	0.407144573	0.592279046	0.377023428
BDS01573	2	0.1	600	1.041940719	0.717431704	1.392513725	0.804485899
BDS01574	2	0.1	600	0.934324913	0.724272835	1.104532257	0.750234957
BDS01575	2	0.1	600	0.958855393	0.646967598	1.196648826	0.666944044
BDS01576	2	0.1	600	0.795273452	0.683862414	0.913990881	0.738823553
BDS01577	2	0.1	600	0.758370864	0.671695823	0.863511327	0.707709773
BDS01578	2	0.1	600	0.747825911	0.652370128	0.840147896	0.69103873
BDS01579	2	0.1	600	0.748082983	0.599644792	0.85671159	0.586242331
BDS01580	2	0.1	600	0.710049008	0.600785226	0.788763469	0.618626778
BDS01581	2	0.1	600	0.705852231	0.589227883	0.816754506	0.57363843
BDS01582	2	0.1	600	0.776706513	0.647351136	1.035874133	0.754686677
BDS01583	2	0.1	600	0.890352857	0.598152591	1.117538004	0.599100532
BDS01584	2	0.1	600	0.881290793	0.665796982	1.066294659	0.773461681
BDS01585	2	0.1	600	0.761249368	0.630897424	0.844203185	0.687529805
BDS01586	2	0.1	600	0.771349514	0.656679061	0.875602975	0.663790251
BDS01587	2	0.1	600	0.770286016	0.686158643	0.91331371	0.760741037
BDS01588	2	0.1	600	0.913900651	0.756826998	1.154981436	0.870050932
BDS01589	2	0.1	600	0.818310181	0.718976098	0.974579872	0.737122129
BDS01590	2	0.1	600	0.909778531	0.800474771	1.039280805	0.985723236
BDS01591	2	0.1	600	0.77304259	0.692616814	0.878834062	0.740584157
BDS01592	2	0.1	600	0.864849242	0.725271688	1.069878814	0.833634314
BDS01593	2	0.1	600	0.772356352	0.670742963	0.875881404	0.720096321
BDS01594	2	0.1	600	0.876965299	0.726630794	1.017453344	0.895867831
BDS01595	2	0.1	600	0.887668463	0.912974184	1.100354511	1.116795649
BDS01596	2	0.1	600	0.762379137	0.801519885	0.928356057	0.880869834
BDS01597	2	0.1	600	0.807058961	0.616712202	0.980056962	0.638760595
BDS01598	2	0.1	600	0.752225219	0.65197163	0.892572542	0.690363025
BDS01599	2	0.1	600	0.742106855	0.635740809	0.83022869	0.602722341
BDS01600	2	0.1	600	0.709206857	0.697242223	0.824881252	0.70800155
BDS01601	2	0.1	600	0.683628098	0.555674	0.736967638	0.48139694
BDS01602	2	0.1	600	0.734748606	0.537074279	0.813105809	0.480633778
BDS01603	2	0.1	600	0.739372199	0.568634254	0.833031262	0.549471798
BDS01604	2	0.1	600	0.727101342	0.505468252	0.79159873	0.48872708
BDS01605	2	0.1	600	0.705334272	0.518435551	0.756192479	0.482631775
BDS01609	2	0.1	600	0.814123858	0.88902412	0.862191042	1.079201788
BDS01610	2	0.1	600	0.583427366	0.556581168	0.509236805	0.518319538
BDS01611	2	0.1	600	0.648530574	0.700222049	0.601858656	0.737856087
BDS01612	2	0.1	600	0.752233309	0.861302965	0.797711889	0.998738614
BDS01613	2	0.1	600	0.738652129	0.884059297	0.758387064	0.992019183
BDS01614	2	0.1	600	0.971036195	0.954205649	1.20140035	1.143367669
BDS01615	2	0.1	600	1.014186816	0.991988755	1.403639425	1.254806153
BDS01616	2	0.1	600	0.961673322	1.001005386	1.195590773	1.30324128
BDS01617	2	0.1	600	0.975073248	0.970219615	1.203675957	1.179355698
BDS01618	2	0.1	600	0.737302732	0.708654532	0.726103032	0.750798194
BDS01619	2	0.1	600	0.856055773	0.805800198	0.962319064	0.889124987
BDS01620	2	0.1	600	0.775107929	0.720606919	0.862962713	0.769460611
BDS01621	2	0.1	600	0.538080182	0.62880745	0.515617364	0.658399423
BDS01622	2	0.1	600	0.679339871	0.593057524	0.746043331	0.57383372
BDS01623	2	0.1	600	0.556035895	0.576829716	0.555476123	0.534653858
BDS01624	2	0.1	600	0.601308557	0.593117118	0.587321347	0.602643883
BDS01625	2	0.1	600	0.531995926	0.66895184	0.496262078	0.781250509
BDS01626	2	0.1	600	0.715994599	0.658769509	0.842861546	0.766534321
BDS01627	2	0.1	600	0.622282467	0.622569054	0.613528453	0.598549651
BDS01628	2	0.1	600	0.498207073	0.625741952	0.438995881	0.616477428
BDS01629	2	0.1	600	0.634553337	0.639338829	0.672535177	0.721505521
BDS01630	2	0.1	600	0.630705102	0.66283007	0.701403595	0.731026435
BDS01631	2	0.1	600	0.621383813	0.674876991	0.656520642	0.774240028
BDS01632	2	0.1	600	0.559808571	0.656557318	0.532027155	0.665001881
BDS01633	2	0.1	600	0.529218464	0.847294899	0.470415639	0.988794704
BDS01634	2	0.1	600	0.607175008	0.653640052	0.613188067	0.628365943
BDS01635	2	0.1	600	0.600241857	0.731375947	0.560864738	0.801268418
BDS01636	2	0.1	600	0.631464786	0.656108504	0.617720533	0.709545778
BDS01637	2	0.1	600	0.696118474	0.593463231	0.752382832	0.612308462
BDS01638	2	0.1	600	0.621038239	0.730432654	0.63991573	0.84679721
BDS01639	2	0.1	600	0.612564237	0.743972121	0.584166527	0.881995274
BDS01640	2	0.1	600	0.548662904	0.732845062	0.476802401	0.810558762
BDS01641	2	0.1	600	0.575017146	0.779554392	0.523452146	0.890010999
BDS01642	2	0.1	600	0.612648562	0.603237547	0.61204413	0.645844348
BDS01643	2	0.1	600	0.637451751	0.606538933	0.624289944	0.673728906
BDS01644	2	0.1	600	0.591417229	0.557745703	0.585502676	0.573471232
BDS01645	2	0.1	600	0.744462025	0.647610339	0.784363134	0.601956099
BDS01646	2	0.1	600	0.689448267	0.639950722	0.685677623	0.648751143
BDS01647	2	0.1	600	0.72182137	0.624317614	0.726748908	0.604340202
BDS01648	2	0.1	600	0.701687853	0.675602406	0.717303259	0.696165394
BDS01649	2	0.1	600	0.726283632	0.73203476	0.803687559	0.828717806
BDS01650	2	0.1	600	0.681329321	0.66292777	0.742850796	0.697688905
BDS01651	2	0.1	600	0.631077653	0.581820037	0.637904655	0.562215648
BDS01652	2	0.1	600	0.613790036	0.620908705	0.58918216	0.613248642
BDS01653	2	0.1	600	0.675426381	0.602124447	0.696958803	0.572855568
BDS01654	2	0.1	600	0.9248912	0.601131989	1.131714927	0.543613935
BDS01655	2	0.1	600	0.775666733	0.615897921	0.896105567	0.584876003
BDS01656	2	0.1	600	0.527755569	0.416230719	0.473451025	0.337394994
BDS01657	2	0.1	600	0.498959975	0.627436663	0.453091823	0.675350073
BDS01658	2	0.1	600	0.531782471	0.592337706	0.467423179	0.585631436
BDS01659	2	0.1	600	0.485751568	0.550992428	0.421180799	0.475967011
BDS01660	2	0.1	600	0.457744736	0.579346482	0.370146241	0.552681732
BDS01661	2	0.1	600	0.459983523	0.525265737	0.367907589	0.482981634
BDS01662	2	0.1	600	0.475433153	0.669044025	0.398324915	0.703678173
BDS01663	2	0.1	600	0.395870932	0.637784865	0.343533879	0.634814959
BDS01664	2	0.1	600	0.483555871	0.51443887	0.425839811	0.437040408
BDS01665	2	0.1	600	0.363231334	0.607779152	0.321897649	0.583824499
BDS01666	2	0.1	600	0.278864936	0.575368232	0.138916105	0.524240325
BDS01667	2	0.1	600	0.481481674	0.538976211	0.392009531	0.47002093
BDS01668	2	0.1	600	0.478178463	0.541922029	0.449851916	0.500805727
BDS01669	2	0.1	600	0.560819143	0.61674284	0.50563248	0.571921639
BDS01670	2	0.1	600	0.666202672	0.65012067	0.643867418	0.67125053
BDS01671	2	0.1	600	0.601391601	0.520840567	0.517173243	0.492423185
BDS01672	2	0.1	600	0.744786767	0.503958153	0.7597428	0.437628449
BDS01673	2	0.1	600	0.581827663	0.592306362	0.559418007	0.540052298
BDS01674	2	0.1	600	0.721174895	0.628788855	0.797249923	0.601892939
BDS01675	2	0.1	600	0.660004475	0.630928402	0.667491336	0.62589115
BDS01676	2	0.1	600	0.710220522	0.627046028	0.713715113	0.62190252
BDS01677	2	0.1	600	0.630612409	0.618713239	0.637412692	0.580668872
BDS01678	2	0.1	600	0.738529658	0.572693628	0.781143006	0.521736584
BDS01679	2	0.1	600	0.71281809	0.701029616	0.737356299	0.682006533
BDS01680	2	0.1	600	0.656111753	0.609089308	0.677717749	0.57495426
BDS01681	2	0.1	600	0.568140814	0.567125215	0.508565207	0.556457666
BDS01682	2	0.1	600	0.630165635	0.533458696	0.61946018	0.494141454
BDS01683	2	0.1	600	0.571207317	0.633324559	0.54333421	0.628162445
BDS01684	2	0.1	600	0.624029375	0.525471327	0.638585359	0.486656177
BDS01685	2	0.1	600	0.714793393	0.519738408	0.798196074	0.463518608
BDS01686	2	0.1	600	0.474550366	0.576528964	0.383001255	0.52584715
BDS01687	2	0.1	600	0.718085649	0.64531896	0.732665343	0.715400131
BDS01688	2	0.1	600	0.672741675	0.564914585	0.713227989	0.559341308
BDS01689	2	0.1	600	0.624906118	0.587134501	0.634450631	0.549963348
BDS01690	2	0.1	600	0.655748321	0.585620188	0.634889919	0.6220242
BDS01691	2	0.1	600	0.620070103	0.58609132	0.661226837	0.605503848
BDS01692	2	0.1	600	0.569981742	0.616203864	0.552901299	0.631166674
BDS01693	2	0.1	600	0.452733573	0.704340126	0.351858396	0.71418005
BDS01694	2	0.1	600	0.696324097	0.597017954	0.742592279	0.575045415
BDS01695	2	0.1	600	0.689369257	0.60233046	0.711538318	0.556884944
BDS01696	2	0.1	600	0.576332718	0.707368126	0.494624943	0.78578547
BDS01697	2	0.1	600	0.594772611	0.676773718	0.55855442	0.705077225
BDS01698	2	0.1	600	0.584162168	0.673419498	0.540469206	0.69121623
BDS01699	2	0.1	600	0.640249972	0.732313351	0.678151797	0.804895212
BDS01700	2	0.1	600	0.607764861	0.614823105	0.593124942	0.57691107
BDS01701	2	0.1	600	0.627699842	0.767893231	0.586380412	0.845771759
BDS01702	2	0.1	600	0.650360763	0.707734061	0.698767999	0.798289232
BDS01703	2	0.1	600	0.635097967	0.741850899	0.580297335	0.848284206
BDS01704	2	0.1	600	0.539820962	0.678914638	0.475470526	0.726917881
BDS01705	2	0.1	600	0.600124704	0.641887368	0.616585491	0.636604333
BDS01706	2	0.1	600	0.625916936	0.62178765	0.614236688	0.647049809
BDS01707	2	0.1	600	0.605401448	0.676814619	0.608287122	0.716169729
BDS01708	2	0.1	600	0.454354672	0.709890096	0.333557263	0.803554162
BDS01709	2	0.1	600	0.513055114	0.804802287	0.447492435	0.806560241
BDS01710	2	0.1	600	0.618991533	0.542077266	0.548461311	0.476140897
BDS01711	2	0.1	600	0.596836831	0.658144946	0.581123939	0.624555632
BDS01712	2	0.1	600	0.506383667	0.737135504	0.436882964	0.771854621
BDS01713	2	0.1	600	0.475280534	0.76930709	0.396371883	0.772182374
BDS01714	2	0.1	600	0.57866839	0.559531318	0.569394616	0.54039431
BDS01715	2	0.1	600	0.693080373	0.682883494	0.706749172	0.709370427
BDS01716	2	0.1	600	0.626786565	0.653813411	0.646219468	0.694227761
BDS01717	2	0.1	600	0.516779791	0.641373016	0.474147879	0.62185029
BDS01718	2	0.1	600	0.50640327	0.651822033	0.458291654	0.650174012
BDS01719	2	0.1	600	0.508865682	0.669729692	0.451935764	0.635239017
BDS01720	2	0.1	600	0.574910445	0.66253548	0.57939257	0.719240784
BDS01721	2	0.1	600	0.64939349	0.652777933	0.651034258	0.684207648
BDS01722	2	0.1	600	0.639453194	0.675346298	0.657363881	0.669831923
BDS01723	2	0.1	600	0.591789291	0.635553544	0.587471482	0.62737481
BDS01724	2	0.1	600	0.546437073	0.554278476	0.495929244	0.530396852
BDS01725	2	0.1	600	0.518095594	0.569512096	0.388409842	0.527212474
BDS01726	2	0.1	600	0.567311687	0.689689143	0.487838799	0.729699517
BDS01727	2	0.1	600	0.564255228	0.687063133	0.520927133	0.694038645
BDS01728	2	0.1	600	0.39448523	0.595700005	0.328741739	0.591440453
BDS01729	2	0.1	600	0.712242125	0.619916653	0.786822635	0.61586425
BDS01730	2	0.1	600	0.668255549	0.565391738	0.756553965	0.56369217
BDS01731	2	0.1	600	0.662246782	0.588968453	0.726034385	0.551082222
BDS01732	2	0.1	600	0.638730615	0.653190622	0.654675711	0.737140135
BDS01733	2	0.1	600	0.603238525	0.539415338	0.666224644	0.460422993
BDS01734	2	0.1	600	0.691636998	0.579402987	0.752593337	0.564286127
BDS01735	2	0.1	600	0.673177588	0.607630789	0.712863245	0.617482265
BDS01736	2	0.1	600	0.646072239	0.667351999	0.667385027	0.685245291
BDS01737	2	0.1	600	0.623883572	0.580524359	0.682406886	0.603708491
BDS01738	2	0.1	600	0.616681867	0.461910496	0.725242141	0.346908429
BDS01739	2	0.1	600	0.707199949	0.707852285	0.82756068	0.746687642
BDS01740	2	0.1	600	0.676701984	0.532135132	0.79607914	0.453561585
BDS01741	2	0.1	600	0.58856484	0.591638984	0.62042351	0.549466079
BDS01742	2	0.1	600	0.614169488	0.604243525	0.633952602	0.575071819
BDS01743	2	0.1	600	0.622340123	0.560250516	0.675323082	0.53247142
BDS01744	2	0.1	600	0.702313696	0.626895212	0.82671947	0.672648217
BDS01745	2	0.1	600	0.655704175	0.606345106	0.731120216	0.608339625
BDS01746	2	0.1	600	0.647833667	0.449000895	0.713706825	0.37041929
BDS01747	2	0.1	600	0.625380559	0.591286498	0.63040709	0.613839632
BDS01748	2	0.1	600	0.648438029	0.595839032	0.672625411	0.598873626
BDS01749	2	0.1	600	0.717501093	0.580183552	0.806945007	0.59132206
BDS01750	2	0.1	600	0.679806765	0.591138071	0.730424659	0.590382457
BDS01751	2	0.1	600	0.658468006	0.620016251	0.700490971	0.645966102
BDS01752	2	0.1	600	0.705787017	0.56698833	0.786992881	0.56648307
BDS01753	2	0.1	600	0.498207529	0.564423448	0.434151931	0.517199828
BDS01754	2	0.1	600	0.541678364	0.364730806	0.487962962	0.295444057
BDS01755	2	0.1	600	0.443227358	0.427439033	0.349020002	0.338223621
BDS01756	2	0.1	600	0.544461971	0.526966326	0.52782346	0.486630669
BDS01757	2	0.1	600	0.540480659	0.540994713	0.477053934	0.520015155
BDS01758	2	0.1	600	0.517071424	0.540092562	0.440351966	0.506308913
BDS01759	2	0.1	600	0.540449967	0.584908335	0.508770309	0.58433331
BDS01760	2	0.1	600	0.552385001	0.583819399	0.470452147	0.53526325
BDS01761	2	0.1	600	0.542595988	0.59025164	0.502427888	0.619057486
BDS01762	2	0.1	600	0.421599629	0.494829074	0.332619849	0.436259695
BDS01763	2	0.1	600	0.449218227	0.520429754	0.365987573	0.460040254
BDS01764	2	0.1	600	0.524117111	0.510144341	0.515349883	0.441197999
BDS01765	2	0.1	600	0.780324473	0.635664934	0.842473934	0.599974261
BDS01766	2	0.1	600	0.607887739	0.549891438	0.643101311	0.502700718
BDS01767	2	0.1	600	0.673231877	0.66619498	0.644328835	0.686549584
BDS01768	2	0.1	600	0.913117549	0.684140948	1.134558106	0.705563186
BDS01769	2	0.1	600	0.761027214	0.604860029	0.876602227	0.58000385
BDS01770	2	0.1	600	0.784155916	0.567374777	0.908330375	0.535257294
BDS01771	2	0.1	600	0.73991198	0.616369817	0.870787817	0.674583225
BDS01772	2	0.1	600	0.636839913	0.703491067	0.641383932	0.770454997
BDS01773	2	0.1	600	0.602018163	0.620014107	0.618250747	0.644419199
BDS01774	2	0.1	600	0.735206764	0.61477056	0.824232915	0.645576914
BDS01775	2	0.1	600	0.732933817	0.604929847	0.853491909	0.603680443
BDS01776	2	0.1	600	0.668460947	0.587229559	0.720383584	0.55624176
BDS01777	2	0.1	600	0.930337984	0.826217031	1.137791003	0.991247272
BDS01778	2	0.1	600	0.80899753	0.796002144	0.970931461	0.926692378
BDS01779	2	0.1	600	0.8274987	0.693697365	0.98263307	0.742709217
BDS01780	2	0.1	600	0.680807151	0.653615483	0.760752867	0.675221568
BDS01781	2	0.1	600	0.693355616	0.626935307	0.789955422	0.693178704
BDS01782	2	0.1	600	0.705199632	0.560275019	0.770705228	0.537876069
BDS01783	2	0.1	600	0.769540837	0.711894326	0.927382854	0.817759126
BDS01784	2	0.1	600	0.698242329	0.636673609	0.756060365	0.672239731
BDS01785	2	0.1	600	0.713692515	0.530631863	0.72656357	0.49808242
BDS01786	2	0.1	600	0.680900457	0.60145829	0.756423734	0.589224264
BDS01787	2	0.1	600	0.710739493	0.532492488	0.788276953	0.507250877
BDS01788	2	0.1	600	0.718311216	0.633533738	0.800578407	0.683826927
BDS01789	2	0.1	600	0.662765365	0.662762025	0.732489678	0.710321222
BDS01790	2	0.1	600	0.694130392	0.636103091	0.787833557	0.643350159
BDS01791	2	0.1	600	0.628913096	0.510751267	0.667142587	0.488332611
BDS01792	2	0.1	600	0.704762897	0.638798321	0.774084355	0.675513845
BDS01793	2	0.1	600	0.684318687	0.664756958	0.814089755	0.71396384
BDS01794	2	0.1	600	0.619529204	0.553841559	0.600149907	0.499303277
BDS01795	2	0.1	600	0.652196799	0.608418227	0.696791876	0.629912119
BDS01796	2	0.1	600	0.64800305	0.50231823	0.724165734	0.473092524
BDS01797	2	0.1	600	0.631559476	0.623210346	0.674317981	0.642982727
BDS01798	2	0.1	600	0.660557714	0.613830996	0.758454479	0.681183516
BDS01799	2	0.1	600	0.631074738	0.606748677	0.698706962	0.60230964
BDS01800	2	0.1	600	0.651895681	0.511449718	0.672537432	0.493556529
BDS01801	2	0.1	600	0.827737457	0.763691189	0.916755883	0.897388473
BDS01802	2	0.1	600	0.725439693	0.65364236	0.741658702	0.711883636
BDS01803	2	0.1	600	0.668546863	0.605295355	0.684520037	0.583421509
BDS01804	2	0.1	600	0.871819492	0.651514155	1.009238479	0.684996735
BDS01805	2	0.1	600	0.769598997	0.673455321	0.836333938	0.706568267
BDS01806	2	0.1	600	0.722451536	0.660124486	0.759137206	0.672755035
BDS01807	2	0.1	600	0.693093297	0.580622718	0.732218624	0.549877122
BDS01808	2	0.1	600	0.584095039	0.593260177	0.549984182	0.57702943
BDS01809	2	0.1	600	0.550402194	0.581902629	0.506545658	0.526246275
BDS01810	2	0.1	600	0.650190861	0.672232345	0.677444326	0.733469838
BDS01811	2	0.1	600	0.680917321	0.673669795	0.742415408	0.711061356
BDS01812	2	0.1	600	0.671473897	0.589636948	0.713218722	0.552457638
BDS01813	2	0.1	600	0.673505064	0.756633207	0.671754944	0.814829151
BDS01814	2	0.1	600	0.641802953	0.755547809	0.605106757	0.883251034
BDS01815	2	0.1	600	0.757616964	0.732898963	0.783643718	0.789670725
BDS01816	2	0.1	600	0.599148836	0.770811076	0.550691325	0.848475324
BDS01817	2	0.1	600	0.60901198	0.734340046	0.540846376	0.797394873
BDS01818	2	0.1	600	0.787010812	0.71593161	0.894486913	0.756425918
BDS01819	2	0.1	600	0.789602741	0.817120511	0.880913782	0.954217386
BDS01820	2	0.1	600	0.766400098	0.850891589	0.837237446	1.009271754
BDS01821	2	0.1	600	0.749718228	0.784534084	0.790655883	0.916843886
BDS01822	2	0.1	600	0.64887219	0.699260204	0.656316831	0.75209663
BDS01823	2	0.1	600	0.615523572	0.585485054	0.564146731	0.569768056
BDS01824	2	0.1	600	0.668379221	0.66192111	0.742184882	0.666613363
BDS01825	2	0.1	600	0.591570883	0.564701503	0.620594949	0.501788979
BDS01826	2	0.1	600	0.633125747	0.765210212	0.62614741	0.865208276
BDS01827	2	0.1	600	0.684194425	0.710012732	0.710059597	0.734349032
BDS01828	2	0.1	600	0.589280603	0.658519508	0.611590025	0.698744111
BDS01829	2	0.1	600	0.744982885	0.655355377	0.853714536	0.679712975
BDS01830	2	0.1	600	0.72608194	0.640386902	0.771764465	0.709360433
BDS01831	2	0.1	600	0.745697446	0.592503805	0.821610765	0.573099592
BDS01832	2	0.1	600	0.510813222	0.775209097	0.47256857	0.806498463
BDS01833	2	0.1	600	0.827624269	0.688754239	0.957926278	0.72264883
BDS01834	2	0.1	600	0.574440264	0.602188154	0.559709507	0.565536649
BDS01835	2	0.1	600	0.62780809	0.586626664	0.662610953	0.594748074
BDS01836	2	0.1	600	0.692852035	0.600542539	0.758321089	0.602367364
BDS01837	2	0.1	600	0.675677689	0.615520624	0.735347459	0.64445143
BDS01838	2	0.1	600	0.699662258	0.607195657	0.775871702	0.614271883
BDS01839	2	0.1	600	0.656370386	0.606644952	0.67232591	0.618715726
BDS01840	2	0.1	600	0.712508368	0.550287587	0.802422534	0.505796812
BDS01841	2	0.1	600	0.676663115	0.640738036	0.750095004	0.643661984
BDS01842	2	0.1	600	0.701213737	0.639528209	0.768268709	0.721998475
BDS01843	2	0.1	600	0.756812877	0.65316447	0.850242051	0.709050095
BDS01844	2	0.1	600	0.786665144	0.638180961	0.927207322	0.677256942
BDS01845	2	0.1	600	0.695224303	0.628902046	0.771514475	0.645295172
BDS01846	2	0.1	600	0.737656992	0.597943914	0.786878753	0.598523952
BDS01847	2	0.1	600	0.751552569	0.639933782	0.87570877	0.649558995
BDS01848	2	0.1	600	0.70610476	0.630291568	0.768910026	0.662438895
BDS01849	2	0.1	600	0.484723664	0.185248176	0.402477932	0.14848244
BDS01850	2	0.1	600	0.459413814	0.427945509	0.39617354	0.359551571
BDS01851	2	0.1	600	0.500978454	0.420599957	0.455344884	0.367063383
BDS01852	2	0.1	600	0.601253148	0.561084564	0.60908812	0.515127415
BDS01853	2	0.1	600	0.572694718	0.50684735	0.566465379	0.464219657
BDS01854	2	0.1	600	0.597082962	0.467138639	0.551384529	0.401974156
BDS01855	2	0.1	600	0.585784702	0.578230085	0.579431415	0.553527849
BDS01856	2	0.1	600	0.564119993	0.538745741	0.587542171	0.500852253
BDS01857	2	0.1	600	0.5599618	0.582754334	0.522395114	0.605405495
BDS01858	2	0.1	600	0.61939571	0.522121427	0.657522409	0.497557249
BDS01859	2	0.1	600	0.435193212	0.584771978	0.335433504	0.549254993
BDS01860	2	0.1	600	0.488184192	0.58175075	0.428327896	0.591608782
BDS01861	2	0.1	600	0.667533829	0.633518418	0.710454814	0.653333787
BDS01862	2	0.1	600	0.732963801	0.643289026	0.8159987	0.654693735
BDS01863	2	0.1	600	0.666505822	0.647356578	0.733314394	0.697805144
BDS01864	2	0.1	600	0.668880541	0.627324597	0.715477812	0.6771677
BDS01865	2	0.1	600	0.682297266	0.638928825	0.653860647	0.68675818
BDS01866	2	0.1	600	0.72972698	0.627915633	0.851136279	0.656169177
BDS01867	2	0.1	600	0.67944571	0.530737653	0.822212245	0.602577855
BDS01868	2	0.1	600	0.764171535	0.772813933	0.921651948	0.846277978
BDS01869	2	0.1	600	0.69475191	0.642202619	0.716531424	0.665551149
BDS01870	2	0.1	600	0.612455775	0.806907979	0.635233622	0.833568071
BDS01871	2	0.1	600	0.741101377	0.8035253	0.805040469	0.891343741
BDS01872	2	0.1	600	0.625770333	0.843627723	0.622399326	0.925706042
BDS01873	2	0.1	600	0.73193568	0.7830458	0.781282635	0.86182652
BDS01874	2	0.1	600	0.73853528	0.708994568	0.820626288	0.814500572
BDS01875	2	0.1	600	0.663518881	0.650125051	0.713110498	0.720033893
BDS01876	2	0.1	600	0.579061749	0.633899847	0.562926716	0.681113971
BDS01877	2	0.1	600	0.705120811	0.704533214	0.745926171	0.768045905
BDS01878	2	0.1	600	0.668339802	0.655678444	0.716428661	0.657233543
BDS01879	2	0.1	600	0.669626514	0.684537161	0.767128437	0.732727788
BDS01880	2	0.1	600	0.652475657	0.689841785	0.693854956	0.679258074
BDS01881	2	0.1	600	0.698408665	0.616980408	0.73094976	0.645055916
BDS01882	2	0.1	600	0.760380785	0.680076647	0.821016951	0.701332685
BDS01883	2	0.1	600	0.77622159	0.658456783	0.823629433	0.708537308
BDS01884	2	0.1	600	0.66720689	0.626950335	0.634958689	0.581058497
BDS01885	2	0.1	600	0.687219614	0.628638589	0.712216286	0.663869453
BDS01886	2	0.1	600	0.701507131	0.622719394	0.757945727	0.623034363
BDS01887	2	0.1	600	0.703134034	0.611059365	0.791656865	0.629901645
BDS01888	2	0.1	600	0.642502995	0.601653354	0.726571171	0.743929856
BDS01889	2	0.1	600	0.608949254	0.520002458	0.603004751	0.470921927
BDS01890	2	0.1	600	0.600713421	0.564330994	0.652390324	0.504788294
BDS01891	2	0.1	600	0.718667502	0.598157745	0.842382025	0.585968852
BDS01892	2	0.1	600	0.746330675	0.606100595	0.83652819	0.631492367
BDS01893	2	0.1	600	0.787025496	0.593739126	0.924487891	0.626521997
BDS01894	2	0.1	600	0.65166406	0.632516526	0.777182652	0.721038788
BDS01895	2	0.1	600	0.687196714	0.664149788	0.787100771	0.753603943
BDS01896	2	0.1	600	0.677072614	0.653325139	0.764532607	0.677579548
BDS01897	2	0.1	600	0.714761297	0.792496972	0.704440606	0.855829262
BDS01898	2	0.1	600	0.589256984	0.714113461	0.588615525	0.746122016
BDS01899	2	0.1	600	0.520862331	0.68097908	0.466597849	0.681908921
BDS01900	2	0.1	600	0.717203292	0.688640282	0.799489136	0.727556052
BDS01901	2	0.1	600	0.768693805	0.661886098	0.806969815	0.672936584
BDS01902	2	0.1	600	0.636703942	0.673702525	0.559658228	0.690298724
BDS01903	2	0.1	600	0.639897488	0.623333805	0.628780981	0.650146683
BDS01904	2	0.1	600	0.591564931	0.676184583	0.555657613	0.694595689
BDS01905	2	0.1	600	0.548536344	0.630653609	0.509479289	0.667294805
BDS01906	2	0.1	600	0.758459303	0.64884836	0.800244743	0.647951676
BDS01907	2	0.1	600	0.64016575	0.738961666	0.635240507	0.752792946
BDS01908	2	0.1	600	0.611671841	0.709318765	0.604348839	0.701337214
BDS01909	2	0.1	600	0.545412503	0.544352319	0.551796717	0.545847722
BDS01910	2	0.1	600	0.507390273	0.568985709	0.432666784	0.549862222
BDS01911	2	0.1	600	0.473715509	0.580732479	0.416524278	0.556954169
BDS01912	2	0.1	600	0.568008596	0.576958345	0.548013525	0.610954264
BDS01913	2	0.1	600	0.496925098	0.519957232	0.438225695	0.485429996
BDS01914	2	0.1	600	0.573796339	0.399949032	0.539106438	0.291846226
BDS01915	2	0.1	600	0.589398479	0.716813256	0.563586608	0.820247055
BDS01916	2	0.1	600	0.603774253	0.653565744	0.585120483	0.632005167
BDS01917	2	0.1	600	0.592088531	0.705527729	0.58558175	0.748581789
BDS01918	2	0.1	600	0.556239671	0.573974812	0.501886175	0.535986492
BDS01919	2	0.1	600	0.621743017	0.722883547	0.634126467	0.778965774
BDS01920	2	0.1	600	0.525111642	0.638529523	0.475806604	0.679562986
BDS01921	2	0.1	600	0.594413984	0.520518753	0.538654055	0.470562125
BDS01922	2	0.1	600	0.580660822	0.472722039	0.530704064	0.422818164
BDS01923	2	0.1	600	0.734187366	0.535078531	0.790188387	0.498286451
BDS01924	2	0.1	600	0.7381915	0.555076131	0.763373086	0.506668185
BDS01925	2	0.1	600	0.637912859	0.646949006	0.672845154	0.722368548
BDS01926	2	0.1	600	0.71540896	0.553105412	0.794154194	0.452325701
BDS01927	2	0.1	600	0.71024234	0.639416841	0.762444227	0.674351159
BDS01928	2	0.1	600	0.64254896	0.659270407	0.631132759	0.74865102
BDS01929	2	0.1	600	0.646344117	0.656289362	0.686529315	0.704230626
BDS01930	2	0.1	600	0.467781758	0.576503741	0.421006296	0.522680703
BDS01931	2	0.1	600	0.542466506	0.628579764	0.526012428	0.651742294
BDS01932	2	0.1	600	0.610448734	0.660019897	0.590035473	0.678387614
BDS01933	2	0.1	600	0.663143312	0.675231838	0.70241862	0.797056631
BDS01934	2	0.1	600	0.62604814	0.67715011	0.575934275	0.73064209
BDS01935	2	0.1	600	0.619625765	0.695992416	0.598390756	0.710800051
BDS01936	2	0.1	600	0.686364315	0.705774813	0.735159032	0.668265992
BDS01937	2	0.1	600	0.483480956	0.694012699	0.434273072	0.655593662
BDS01938	2	0.1	600	0.419759901	0.70504698	0.364108723	0.711118026
BDS01939	2	0.1	600	0.465550487	0.727696336	0.4159568	0.796074762
BDS01940	2	0.1	600	0.595680848	0.723436653	0.574151137	0.765607841
BDS01941	2	0.1	600	0.501055164	0.761156609	0.48197519	0.797690941
BDS01942	2	0.1	600	0.562563951	0.662031168	0.532836985	0.744045616
BDS01943	2	0.1	600	0.445409204	0.678604999	0.381090187	0.65732093
BDS01944	2	0.1	600	0.501973764	0.68796428	0.423801728	0.727202757
BDS01945	2	0.1	600	0.535972487	0.582760406	0.5261123	0.537771704
BDS01946	2	0.1	600	0.608506371	0.597437819	0.58588702	0.558182579
BDS01947	2	0.1	600	0.611403326	0.613869645	0.572282401	0.597118583
BDS01948	2	0.1	600	0.601582418	0.665221469	0.578505077	0.737823181
BDS01949	2	0.1	600	0.674542534	0.763583462	0.717562373	0.877697338
BDS01950	2	0.1	600	0.680048827	0.744320909	0.708244707	0.797916232
BDS01951	2	0.1	600	0.630594378	0.663777441	0.615858318	0.629196492
BDS01952	2	0.1	600	0.57954034	0.767692434	0.537757378	0.864647335
BDS01953	2	0.1	600	0.72728774	0.72524915	0.804755406	0.712807773
BDS01954	2	0.1	600	0.780534447	0.699186258	0.87681472	0.770112453
BDS01955	2	0.1	600	0.775364707	0.797382708	0.923625996	0.910881565
BDS01956	2	0.1	600	0.737786164	0.748779257	0.766510699	0.854854885
BDS00001	2	0.15	600	0.477535967	0.51564551	0.401624877	0.443767121
BDS00002	2	0.15	600	0.414271358	0.42559415	0.341109601	0.362267239
BDS00003	2	0.15	600	0.684031241	0.537778932	0.695430911	0.468728487
BDS00004	2	0.15	600	0.671642115	0.375360475	0.633589784	0.325014518
BDS00005	2	0.15	600	0.611890935	0.488033973	0.582985977	0.452666395
BDS00006	2	0.15	600	0.76417067	0.698444256	0.804221223	0.637872526
BDS00007	2	0.15	600	0.646010936	0.595668878	0.62792169	0.509613081
BDS00008	2	0.15	600	0.727073571	0.616167178	0.753198254	0.597242407
BDS00009	2	0.15	600	0.653626612	0.597785077	0.654395813	0.534248426
BDS00010	2	0.15	600	0.647143455	0.527948093	0.626572461	0.436209544
BDS00011	2	0.15	600	0.657645848	0.458289544	0.619016912	0.419049525
BDS00012	2	0.15	600	0.595411673	0.542058012	0.563856084	0.484705113
BDS00013	2	0.15	600	0.404736216	0.723499795	0.338743702	0.701353256
BDS00014	2	0.15	600	0.420435002	0.621894843	0.383180219	0.564354638
BDS00015	2	0.15	600	0.52439868	0.692839404	0.43296779	0.665184324
BDS00016	2	0.15	600	0.515141773	0.731719164	0.482100516	0.661836515
BDS00017	2	0.15	600	0.349931394	0.751187948	0.294720633	0.688798059
BDS00018	2	0.15	600	0.48511637	0.490655668	0.408102712	0.433854611
BDS00019	2	0.15	600	0.519973896	0.445704197	0.456441742	0.341666396
BDS00020	2	0.15	600	0.568335621	0.397079919	0.508937835	0.366553266
BDS00021	2	0.15	600	0.513702339	0.49887085	0.434725617	0.447550738
BDS00022	2	0.15	600	0.598122228	0.55126318	0.551145302	0.512979901
BDS00023	2	0.15	600	0.48979247	0.49642395	0.388327313	0.394257118
BDS00024	2	0.15	600	0.577288525	0.488419518	0.548804887	0.4413668
BDS00025	2	0.15	600	0.599936161	0.619248857	0.553415413	0.578592636
BDS00026	2	0.15	600	0.640765862	0.571317231	0.643500786	0.546863922
BDS00027	2	0.15	600	0.584696812	0.512784668	0.493928865	0.462527644
BDS00028	2	0.15	600	0.511919607	0.55536155	0.401091638	0.527374189
BDS00029	2	0.15	600	0.653580547	0.498178057	0.65051712	0.416431739
BDS00030	2	0.15	600	0.458556305	0.519692127	0.157476648	0.43156472
BDS00031	2	0.15	600	0.696752233	0.55370158	0.697682792	0.523608133
BDS00032	2	0.15	600	0.703181325	0.532562955	0.71353349	0.464479366
BDS00033	2	0.15	600	0.62504634	0.60077495	0.63164449	0.548168491
BDS00034	2	0.15	600	0.700249094	0.577947981	0.70431812	0.51665557
BDS00035	2	0.15	600	0.681795873	0.575598459	0.689797094	0.564334857
BDS00036	2	0.15	600	0.77737436	0.529351443	0.807607369	0.448089197
BDS00037	2	0.15	600	0.387416321	0.50285407	0.306440777	0.441683014
BDS00038	2	0.15	600	0.405182696	0.457666952	0.337379253	0.383719968
BDS00039	2	0.15	600	0.513546072	0.453762546	0.466340665	0.38765025
BDS00040	2	0.15	600	0.519385596	0.458355795	0.434095427	0.411505864
BDS00041	2	0.15	600	0.551543532	0.403216423	0.49596028	0.322698888
BDS00042	2	0.15	600	0.479000898	0.429839517	0.419543397	0.361520858
BDS00043	2	0.15	600	0.52739156	0.390281298	0.482534732	0.327348778
BDS00044	2	0.15	600	0.476878823	0.453533845	0.404866055	0.405607401
BDS00045	2	0.15	600	0.500532376	0.483037857	0.392412122	0.430412643
BDS00046	2	0.15	600	0.333330019	0.477207627	0.266667788	0.401459652
BDS00047	2	0.15	600	0.443180101	0.541675341	0.401821637	0.502286496
BDS00048	2	0.15	600	0.529411342	0.531142435	0.480781266	0.509457194
BDS00049	2	0.15	600	0.47168814	0.504851181	0.406370097	0.445724766
BDS00050	2	0.15	600	0.432972447	0.522515724	0.373414258	0.462745746
BDS00051	2	0.15	600	0.313177133	0.502844851	0.232038534	0.397611636
BDS00052	2	0.15	600	0.531667782	0.602205995	0.469957965	0.574727764
BDS00053	2	0.15	600	0.54165232	0.508336816	0.484964015	0.413557869
BDS00054	2	0.15	600	0.456091534	0.554243713	0.373914444	0.488540458
BDS00055	2	0.15	600	0.216497474	0.604236471	0.179815333	0.533164268
BDS00056	2	0.15	600	0.421508032	0.368141484	0.337778597	0.283290142
BDS00057	2	0.15	600	0.325317922	0.314372571	0.29682958	0.245117189
BDS00058	2	0.15	600	0.493501946	0.55618524	0.395625956	0.499264278
BDS00059	2	0.15	600	0.502789402	0.619055549	0.423708074	0.581131543
BDS00060	2	0.15	600	0.47218852	0.555020787	0.395222195	0.476607168
BDS00061	2	0.15	600	0.694988725	0.672735315	0.653950962	0.658790091
BDS00062	2	0.15	600	0.66992818	0.599320011	0.642812824	0.55189015
BDS00063	2	0.15	600	0.80231712	0.623805231	0.848940794	0.55586477
BDS00064	2	0.15	600	0.675730069	0.663670601	0.648468334	0.658368707
BDS00065	2	0.15	600	0.694796921	0.731394615	0.669206112	0.724329077
BDS00066	2	0.15	600	0.694988985	0.657673373	0.664978405	0.641017572
BDS00067	2	0.15	600	0.697482971	0.720151051	0.670707302	0.717907053
BDS00068	2	0.15	600	0.50950947	0.521087012	0.454005853	0.464888352
BDS00069	2	0.15	600	0.523725521	0.748234381	0.442428635	0.719542585
[truncated: 136,961 more rows]
